# Supplementary material for: Molecular Fingerprint of Human Pathological Synoviocytes in Response to Extractive Sulfated and Biofermentative Unsulfated Chondroitins
Source: Int J Mol Sci. 2022 Dec 14;23(24):15865. doi: 10.3390/ijms232415865 (PMC9784855; doi:10.3390/ijms232415865)
Supplement: Supplementary file 1 [file ijms-23-15865-s001.zip › ijms-1993002-Supplementary Table S1.xlsx]

## Sheet: Supplementary Table S1
Table S1. Proteins identified by high-resolution MS/MS of BC-/CSf-treated and pCTR human OA synoviocytes proteomes
Accession	Description	CSf/CTR	BC/CTR	Exp. q-value	Sum PEP Score	Coverage	# Peptides	# PSMs	# Unique Peptides	# Protein Groups	# AAs	MW [kDa]	calc. pI	Modifications	Abundances (Grouped): 126	Abundances (Grouped): 127	Abundances (Grouped): 128	Abundances (Grouped) Standard Error [%]: 126	Abundances (Grouped) Standard Error [%]: 127	Abundances (Grouped) Standard Error [%]: 128	Abundances (Scaled): F1: 126, Control	Abundances (Scaled): F2: 126, Control	Abundances (Scaled): F3: 126, Control	Abundances (Scaled): F1: 127, Sample	Abundances (Scaled): F2: 127, Sample	Abundances (Scaled): F3: 127, Sample	Abundances (Scaled): F1: 128, Sample	Abundances (Scaled): F2: 128, Sample	Abundances (Scaled): F3: 128, Sample	emPAI	Score Sequest HT	# Peptides Sequest HT
Q96DR8	Mucin-like protein 1	1.005	6.702	0	8.48088	8.88889	2	14	2	1	90	9.034	4.64		34.5	34.6	230.9	2.45	3.57	0.9	34.8	33.5	35.1	35.4	33.2	35.3	229.8	233.3	229.6	30.623	34.6015	2
Q9GZT8	NIF3-like protein 1	1.074	1.834	0.00180261	4.94985	4.24403	2	2	2	1	377	41.942	6.65		76.8	82.4	140.8	27.96	45.16	41.68	91.9	61.6		108.8	56.1		99.3	182.3		0.233	1.95678	2
Q9NZT1	Calmodulin-like protein 5	1.094	1.679	0.00138568	5.1076	11.6438	2	4	2	1	146	15.883	4.44		79.5	87	133.5	1.34	6.24	3.26		78.7	80.3		90.8	83.2		130.4	136.6	0.668	7.55867	2
Q9NQC3	Reticulon-4	1.113	1.551	0	29.2175	11.0738	7	18	7	1	1192	129.851	4.5		81.9	91.2	127	11.81	16.11	18.93	83.7	71.4	90.5	99.2	74.2	100	117	154.4	109.5	0.389	58.4038	7
O94808	Glutamine--fructose-6-phosphate aminotransferase [isomerizing] 2	1.204	1.364	0	14.1132	6.30499	4	6	3	1	682	76.882	7.37		84.1	101.2	114.7	19.56	10.66	23.31	65.4	96.3	90.5	89	105	109.6	145.6	98.7	99.9	0.216	9.66765	4
Q3KQU3	MAP7 domain-containing protein 1	1.217	1.351	0	10.1125	2.73484	3	3	3	1	841	92.764	10.11		84.1	102.3	113.6	0.18	4.09	3.82	84	84.2		99.4	105.3		116.6	110.5		0.155	4.61695	3
P62328	Thymosin beta-4	1.245	1.335	0	13.9247	45.4545	4	44	1	1	44	5.05	5.06		83.8	104.3	111.9	2.28	4.36	5.42	81.9	83.7	85.8	99.2	107.8	105.9	118.9	108.5	108.3	16.783	93.9687	4
Q12888	TP53-binding protein 1	1.267	1.316	0	11.2118	2.38337	4	4	4	1	1972	213.443	4.7		83.7	106.1	110.2	14.21	5.08	5.91	92.1		75.3	102.3		109.9	105.6		114.8	0.091	4.79114	4
Q96NY7	Chloride intracellular channel protein 6	1.157	1.313	0	11.0452	6.96023	4	6	4	1	704	72.968	4.37		86.5	100	113.6	5.12	0.19	3.73	89.6	83.3		99.9	100.1		110.6	116.5		0.301	11.1622	4
P84101	Small EDRK-rich factor 2	1.013	1.308	0.00138568	5.39397	28.8136	2	2	2	1	59	6.896	10.45		90.3	91.5	118.2	7.17	5.97	10.1	85.8	94.9		87.6	95.4		126.6	109.7		3.642	3.89318	2
P02795	Metallothionein-2	1.042	1.297	0	25.0921	67.2131	4	23	2	1	61	6.037	7.83		89.8	93.6	116.6	4.16	3.45	4.54	93.8	86.3	89.4	92.6	91	97.2	113.7	122.7	113.3	99	39.6168	4
P17936	Insulin-like growth factor-binding protein 3	1.143	1.28	0	13.7551	20.6186	4	5	4	1	291	31.654	8.69		87.6	100.2	112.2	5.38	5.24	8.6	82.2	90.7	90	95.1	105.6	99.8	122.7	103.7	110.3	0.551	11.0399	4
Q53EL6	Programmed cell death protein 4	1.192	1.28	0	8.36441	6.82303	3	4	3	1	469	51.703	5.21		86.4	103	110.6	1.43	1.32	2.35	87.3	85.5		104	102		108.8	112.4		0.292	4.31031	3
P50552	Vasodilator-stimulated phosphoprotein	1.003	1.275	0	22.7589	21.0526	6	10	6	1	380	39.805	8.94		91.5	91.8	116.7	6.38	4.23	4.49	96.1	93.5	85	87.5	94.9	93	116.4	111.6	122	1.783	13.0486	6
A5YKK6	CCR4-NOT transcription complex subunit 1	1.162	1.273	0.00138568	6.1128	1.05219	2	4	2	1	2376	266.768	7.11		87.3	101.5	111.2	6.7	3.67	8.61	91.5	83.2		104.1	98.8		104.4	118		0.033	5.73898	2
Q9UMS6	Synaptopodin-2	1.063	1.268	0.00138568	5.79751	1.73833	2	3	2	1	1093	117.441	8.57		90.1	95.8	114.2	17.92	14.58	1.9	101.5	78.6		85.9	105.6		112.7	115.7		0.076	5.64156	2
Q5SW79	Centrosomal protein of 170 kDa	1.125	1.267	0.0105592	3.4302	1.38889	2	3	2	1	1584	175.187	7.11		88.5	99.5	112	7.09	2.22	7.57	92.9	84		101.1	97.9		106	118		0.045	0	2
O75884	Serine hydrolase RBBP9	1.209	1.255	0.00100251	6.59427	6.45161	2	2	2	1	186	20.986	6.2		86.6	104.7	108.7	15.53	1.69	10.74	96.1	77.1		103.5	106		100.4	117		0.468	1.79327	2
Q9ULA0	Aspartyl aminopeptidase	1.203	1.255	0.00180261	4.87444	4.63158	2	3	2	1	475	52.395	7.42		86.8	104.3	108.9	17.39	7.83	6.35	97.4		76.1	98.6		110.1	104		113.8	0.194	6.31011	2
Q9BWJ5	Splicing factor 3B subunit 5	1.174	1.255	0.00100251	6.46302	30.2326	2	5	2	1	86	10.129	6.35		87.5	102.7	109.8	7.69	0.58	6.66		92.2	82.7		103.2	102.3		104.6	115	1.154	9.89029	2
P25311	Zinc-alpha-2-glycoprotein	0.753	1.252	0.00138568	5.895	5.7047	2	5	2	1	298	34.237	6.05		99.8	75.2	125	4.89	8.48	2	105.5	96.8	97.2	68.4	81.1	76.1	126.1	122.1	126.7	0.274	4.67504	2
P33240	Cleavage stimulation factor subunit 2	1.209	1.237	0.00100251	6.5207	4.85269	2	2	2	1	577	60.92	6.83		87	105.3	107.7	9.67	3.46	4.43	93		81.1	102.7		107.8	104.3		111.1	0.194	1.69011	2
Q9BXF6	Rab11 family-interacting protein 5	1.312	1.231	0.0026178	4.41151	2.75651	2	2	2	1	653	70.372	9.23		84.7	111.1	104.2	22.17	13.54	3.58	98	71.4		100.4	121.7		101.6	106.9		0.133	1.67301	2
Q13459	Unconventional myosin-IXb	1.104	1.231	0.00547138	4.00694	0.927214	2	3	2	1	2157	243.249	8.75		90	99.3	110.7	9.28	8.46	0.05	95.9	84.1		93.4	105.3		110.8	110.7		0.033	2.1577	2
Q9UNE7	E3 ubiquitin-protein ligase CHIP	1.126	1.227	0	12.5431	9.90099	3	5	3	1	303	34.834	5.87		89.5	100.7	109.8	4.61	8.14	11.21	92.4		86.6	106.5		94.9	101.1		118.5	0.468	10.9482	3
P25685	DnaJ homolog subfamily B member 1	0.927	1.225	0.00100251	6.61611	8.82353	3	5	3	1	340	38.02	8.63		95.2	88.3	116.6	8.17	21.2	22.72	100.7	89.7		101.5	75		97.8	135.3		0.35	7.40925	3
Q9Y2H0	Disks large-associated protein 4	0.952	1.223	0	13.4878	2.72177	3	6	3	1	992	107.945	7.08		94.5	90	115.6	3.68	5.15	6.69	98.4	93.2	91.9	93.6	91.5	84.8	107.9	115.3	123.4	0.136	4.47968	3
O00264	Membrane-associated progesterone receptor component 1	1.179	1.223	0	8.85027	18.9744	3	8	2	1	195	21.658	4.7		88.2	104	107.8	17.97	4.97	19.49		77	99.4		100.3	107.6		122.7	93	0.874	17.4156	3
Q03169	Tumor necrosis factor alpha-induced protein 2	1.258	1.213	0	7.59995	6.42202	3	4	3	1	654	72.616	6.46		86.4	108.7	104.9	27.32	24	2.35	103.1	69.7		90.3	127.1		106.6	103.1		0.189	3.77387	3
P49458	Signal recognition particle 9 kDa protein	1.217	1.212	0.00100251	7.01625	18.6047	2	5	2	1	86	10.105	7.97		87.5	106.5	106	1.53	4.3	5.58	88.4	86.5		109.7	103.3		101.8	110.2		1.683	12.1987	2
A0A096LP55	Cytochrome b-c1 complex subunit 6-like, mitochondrial	1.227	1.206	0.00100251	7.20506	16.4835	2	5	2	1	91	10.745	4.44		87.4	107.2	105.4	3.18	1.45	1.55	89.7	88.2	84.3	106.7	105.9	108.9	103.6	105.8	106.8	0.931	10.3196	2
Q01469	Fatty acid-binding protein 5	0.904	1.2	0	23.7268	42.2222	5	17	5	1	135	15.155	7.01		96.6	87.4	116	1.56	5.2	5.13	98.1	95.1	96.7	90.4	82.1	89.6	111.5	122.7	113.7	2.981	30.5248	5
P62306	Small nuclear ribonucleoprotein F	1.32	1.199	0	14.8665	24.4186	3	7	3	1	86	9.719	4.67		85.3	112.5	102.2	2.76	2.6	4.45	83.5	84.3	88	109.2	114.7	113.6	107.3	101	98.4	5.31	14.8528	3
P29590	Protein PML	1.182	1.196	0	37.6314	13.9456	12	15	12	1	882	97.489	6.21		88.8	105	106.2	3.46	3.29	1.53	91.8	89	85.6	103.1	102.9	109	105.1	108.1	105.4	0.668	29.412	12
Q9H8Y8	Golgi reassembly-stacking protein 2	1	1.193	0	12.9034	13.4956	4	9	4	1	452	47.116	4.82		94	94	112.1	4.46	2.12	4.68	98.3	93.6	90	95.6	91.8	94.5	106	114.7	115.5	0.931	15.463	4
O43493	Trans-Golgi network integral membrane protein 2	1.074	1.191	0	25.3246	18.9931	7	13	7	1	437	45.853	5.63		91.9	98.7	109.5	6.72	8.76	8.63	87.7	99	89	107.8	97.5	90.7	104.5	103.5	120.3	1.154	21.8348	7
Q9UHL4	Dipeptidyl peptidase 2	1.156	1.189	0	12.7341	6.09756	2	5	2	1	492	54.307	6.32		89.7	103.7	106.6	10.77	4.94	9.64	89	80.4	99.6	109.6	101.1	100.3	101.4	118.5	100	0.292	12.7425	2
P11047	Laminin subunit gamma-1	0.96	1.185	0	30.6788	6.71224	8	12	8	1	1609	177.489	5.12		95.4	91.6	113	1.22	8.08	7.54	96	96.1	94	97.7	93.7	83.4	106.3	110.2	122.6	0.242	19.4368	8
P09104	Gamma-enolase	1.065	1.185	0	38.5942	14.977	4	69	1	1	434	47.239	5.03		92.3	98.3	109.4	1.56	7.13	7.73	91.3	93.3		93.3	103.3		115.3	103.4		0.668	273.561	4
Q9Y3D9	28S ribosomal protein S23, mitochondrial	1	1.184	0.00138568	5.53499	12.6316	2	3	2	1	190	21.757	8.9		94.2	94.2	111.6	1.96	9.28	6.19	92.1	95	95.6	104.3	90.1	88.3	103.6	114.9	116.1	0.425	3.96935	2
Q92598	Heat shock protein 105 kDa	1.069	1.184	0	7.99933	3.37995	2	4	2	1	858	96.804	5.39		92.2	98.6	109.2	1.37	4.86	5.55	93.1	91.3		102	95.2		104.9	113.4		0.131	0	2
P22059	Oxysterol-binding protein 1	1.218	1.18	0	13.1872	5.57621	4	5	4	1	807	89.365	7.3		88.3	107.6	104.2	0.9	5.94	6.9	88.8	87.7		112.1	103		99.1	109.3		0.145	4.9636	4
Q9BRP8	Partner of Y14 and mago	1.321	1.176	0	7.78747	12.7451	2	4	2	1	204	22.642	9.45		85.8	113.3	100.9	9.93	7.71	0.21	91.8	79.8		107.1	119.5		101	100.7		0.585	11.6296	2
P04156	Major prion protein	0.835	1.176	0	8.5628	11.4625	3	6	3	1	253	27.643	9		99.6	83.2	117.1	4.21	6.99	8.55	102.6		96.7	87.3		79.1	110.1		124.2	0.995	4.79647	3
P31689	DnaJ homolog subfamily A member 1	1.195	1.174	0.00180261	4.85073	4.28212	2	3	2	1	397	44.839	7.08		89	106.4	104.6	5.12	3.03	7.44	85.8		92.3	104.1		108.7	110.1		99.1	0.233	3.67739	2
P09601	Heme oxygenase 1	1.142	1.173	0	13.5388	12.1528	3	6	3	1	288	32.798	8.25		90.5	103.3	106.2	4.39	4.45	0.59	93.3	87.7		100.1	106.6		106.6	105.7		0.668	9.38149	3
P62318	Small nuclear ribonucleoprotein Sm D3	1.132	1.172	0	9.60375	23.8095	2	4	2	1	126	13.907	10.32		90.8	102.8	106.4	8.84	1.77	9.26		96.5	85.1		104.1	101.5		99.4	113.4	0.668	9.27675	2
Q8N6H7	ADP-ribosylation factor GTPase-activating protein 2	1.193	1.172	0.0026178	4.58057	2.87908	2	3	2	1	521	56.685	7.99		89.2	106.3	104.5	8.39	4.12	4.99	94.8	80.7	92.1	101.3	109.4	108.3	103.9	110	99.6	0.15	1.83641	2
Q9BQS8	FYVE and coiled-coil domain-containing protein 1	1.092	1.172	0	15.8636	2.90934	5	8	5	1	1478	166.879	4.92		91.9	100.4	107.7	4.37	6.56	4.78	92.9	87.5	95.4	105.3	103.1	92.9	101.9	109.4	111.7	0.126	10.7325	5
P49756	RNA-binding protein 25	1.161	1.171	0	8.44505	3.20285	3	4	3	1	843	100.124	6.32		90	104.5	105.4	4.33	3.07	6.74	92.8	87.3		106.8	102.3		100.4	110.5		0.225	3.47099	3
Q96CT7	Coiled-coil domain-containing protein 124	1.073	1.171	0.00100251	6.83735	11.2108	3	7	3	1	223	25.82	9.54		92.5	99.2	108.3	2.66	0.58	2.39	93.3	94.4	89.7	99.9	98.8	99	106.8	106.8	111.3	0.585	14.7689	3
Q9UNZ2	NSFL1 cofactor p47	1.043	1.17	0	18.5742	17.2973	5	7	5	1	370	40.548	5.1		93.4	97.4	109.2	5.39	12.87	6.95	98.6	88.5	93.1	85.7	110.6	95.8	115.7	100.9	111.1	0.616	16.4866	5
Q9Y676	28S ribosomal protein S18b, mitochondrial	1.061	1.168	0.00138568	5.27332	7.75194	2	3	2	1	258	29.377	9.38		92.9	98.6	108.5	1.47	7.24	5.33	91.9	93.9		103.6	93.5		104.4	112.6		0.359	2.76186	2
O43294	Transforming growth factor beta-1-induced transcript 1 protein	1.188	1.163	0	11.5259	7.59219	4	7	4	1	461	49.782	7.03		89.5	106.3	104.2	10.78	7.25	2.42	78.7	97.3	92.5	114.4	99	105.6	106.9	103.6	101.9	0.407	7.67082	4
Q96HS1	Serine/threonine-protein phosphatase PGAM5, mitochondrial	1.067	1.163	0	11.3923	9.68858	3	11	3	1	289	31.985	8.68		92.9	99.1	108	14.56	4.73	8.46	98.9	102.3	77.4	98.6	94.7	104.1	102.5	103	118.6	0.624	20.2931	3
O14737	Programmed cell death protein 5	1.041	1.162	0	10.1672	21.6	3	5	3	1	125	14.276	6.04		93.7	97.5	108.8	0.65	2.19	2.16	93.5	94.3	93.1	99.7	97.2	95.5	106.7	108.5	111.4	0.995	9.84922	3
Q92552	28S ribosomal protein S27, mitochondrial	1.068	1.161	0.00100251	7.34477	7.97101	2	2	2	1	414	47.581	6.18		92.9	99.2	107.9	14.76	24.13	34.92	102.6	83.2		116.2	82.3		81.2	134.5		0.172	2.12347	2
O14558	Heat shock protein beta-6	0.949	1.16	0	9.94403	15	2	4	2	1	160	17.125	6.4		96.5	91.5	112	4.46	2.77	1.58	93.5		99.5	93.3		89.7	113.2		110.7	1.371	11.024	2
Q9Y3P9	Rab GTPase-activating protein 1	1.15	1.158	0.00138568	5.8102	2.33863	3	3	3	1	1069	121.66	5.25		90.7	104.3	105	0.66	1.54	0.96	91.1	90.3		103.2	105.4		105.7	104.3		0.109	5.69831	3
Q9GZR7	ATP-dependent RNA helicase DDX24	1.058	1.158	0.00663075	3.88967	1.74622	2	2	2	1	859	96.271	9.06		93.3	98.7	108	4.48	6.12	1.72		96.3	90.3		94.4	102.9		109.3	106.7	0.093	3.3178	2
Q13641	Trophoblast glycoprotein	1.155	1.156	0.00180261	5.04085	3.80952	2	2	2	1	420	46.003	6.83		90.6	104.7	104.7	5.21	8.19	3.68	87.3		93.9	110.7		98.6	102		107.5	0.245	2.18118	2
P42356	Phosphatidylinositol 4-kinase alpha	1.033	1.156	0	14.818	2.7117	4	6	4	1	2102	236.678	7.06		94.1	97.2	108.7	14.73	6.24	9.99	105.1	98.7	78.5	97.8	90.8	102.9	97.1	110.5	118.6	0.075	10.1381	4
Q7Z6K5	Arpin	1.161	1.155	0.0026178	4.65422	11.0619	2	3	2	1	226	24.927	5.83		90.5	105.1	104.5	6.52	3.73	1.89	94.6		86.3	102.3		107.8	103.1		105.9	0.359	1.82518	2
Q70E73	Ras-associated and pleckstrin homology domains-containing protein 1	1.074	1.152	0	9.91514	2.8	4	5	3	1	1250	135.171	8.85		93	99.9	107.1	11.63	5.62	4.86	100.6	85.3		95.9	103.8		103.5	110.8		0.182	8.99004	4
Q14789	Golgin subfamily B member 1	1.052	1.152	0	9.09312	1.22737	3	5	3	1	3259	375.79	5		93.6	98.5	107.9	4.32	2.38	1.57	96.5	90.8		96.8	100.1		106.7	109.1		0.03	7.64682	3
Q9UHB6	LIM domain and actin-binding protein 1	1.15	1.152	0	55.5837	19.6311	15	41	15	1	759	85.173	6.84		90.8	104.5	104.7	0.82	1.37	0.66	90.9	90.1	91.6	104.4	105.9	103.1	104.7	104	105.4	0.987	66.3985	15
O43432	Eukaryotic translation initiation factor 4 gamma 3	1.205	1.151	0	19.5718	4.10095	6	8	5	1	1585	176.542	5.38		89.4	107.7	102.9	3.25	7.07	7.78	92.5	86.8	88.8	110.4	113.7	99.1	97.1	99.6	112	0.148	14.581	6
Q8IZP0	Abl interactor 1	1.126	1.151	0	8.36111	4.72441	2	2	2	1	508	55.047	7.06		91.5	103.1	105.4	5.91	4.82	0.42	95.4		87.7	99.6		106.6	105		105.7	0.245	5.56694	2
Q9UN37	Vacuolar protein sorting-associated protein 4A	1.029	1.151	0.00138568	5.73869	5.49199	3	5	2	1	437	48.867	7.8		94.3	97.1	108.6	4.35	8.13	11.05	97.2		91.4	102.7		91.5	100.1		117	0.259	8.44472	3
O43150	Arf-GAP with SH3 domain, ANK repeat and PH domain-containing protein 2	1.045	1.15	0.00180261	4.74904	1.39165	2	3	2	1	1006	111.581	6.68		93.9	98.1	108	7.52	6.17	1.6	101.9	88.8	90.9	91.6	103.6	99.2	106.5	107.6	109.9	0.081	2.04601	2
Q01081	Splicing factor U2AF 35 kDa subunit	1.126	1.149	0.00138568	5.70293	11.6667	3	7	3	1	240	27.854	8.81		91.6	103.1	105.3	6.54	6.79	2.49	88.2	88.1	98.5	104.3	109.5	95.6	107.5	102.4	105.8	0.778	9.18774	3
Q14847	LIM and SH3 domain protein 1	0.988	1.149	0	67.0054	47.8927	13	73	13	1	261	29.698	7.05		95.6	94.5	109.9	1.79	2.97	1.96	97.6	94.9	94.4	92.8	92.9	97.7	109.6	112.2	107.9	7.799	164.292	13
Q14BN4	Sarcolemmal membrane-associated protein	1.128	1.149	0.00180261	4.96206	1.81159	2	3	2	1	828	95.14	5.47		91.6	103.3	105.2	5	2.35	4.12	96.4	91.1	87.2	103.5	100.8	105.6	100.2	108.1	107.1	0.08	2.46925	2
P07108	Acyl-CoA-binding protein	1.11	1.148	0	14.9614	33.3333	2	18	2	1	87	10.038	6.57		92.1	102.2	105.7	1.35	2.04	3.13	93	90.7	92.6	104.1	100	102.6	102.9	109.4	104.8	2.981	44.6549	2
Q96HE7	ERO1-like protein alpha	1.2	1.146	0	9.10138	6.41026	3	6	3	1	468	54.358	5.68		89.7	107.6	102.8	9.34	3.79	4.19	95.6		83.7	104.7		110.5	99.7		105.8	0.269	9.57296	3
Q12769	Nuclear pore complex protein Nup160	0.977	1.145	0.00100251	6.97632	1.67131	2	4	2	1	1436	162.017	5.5		96.1	93.9	110	4.8	17.72	13.59	91	99.9	97.4	107.4	98.9	75.3	101.7	101.2	127.3	0.068	4.36172	2
Q99615	DnaJ homolog subfamily C member 7	1.177	1.145	0	7.79156	4.65587	2	4	2	1	494	56.405	6.96		90.3	106.3	103.4	9.35	9.04	2.09	98.5	90.7	81.7	98.3	103.5	116.9	103.2	105.7	101.4	0.133	5.58928	2
O00505	Importin subunit alpha-4	1.056	1.145	0	10.2126	7.86948	4	9	1	1	521	57.775	4.94		93.7	99	107.3	1.23	4.46	3.06	94.9	92.6	93.7	94.9	103.7	98.4	110.2	103.8	107.9	0.492	11.1288	4
Q12929	Epidermal growth factor receptor kinase substrate 8	1.254	1.145	0	15.4442	5.71776	4	5	4	1	822	91.824	7.5		88.3	110.7	101	1.65	8.04	7.36	89.3	87.2		104.4	117		106.3	95.8		0.292	9.25874	4
Q9UBG0	C-type mannose receptor 2	0.98	1.144	0	29.9134	6.42326	8	27	8	1	1479	166.568	5.83		96	94.1	109.9	6.9	12.67	5.18	102.8	89.6	95.7	80.7	103.6	97.9	116.5	106.8	106.4	0.417	33.4474	8
P23786	Carnitine O-palmitoyltransferase 2, mitochondrial	1.138	1.144	0	10.9806	6.83891	3	3	3	1	658	73.73	8.18		91.4	104	104.6	5.55	1.02	5.87	95	87.8		104.8	103.3		100.3	108.9		0.174	5.20072	3
P48147	Prolyl endopeptidase	1.119	1.144	0	9.1858	3.94366	3	5	3	1	710	80.648	5.86		91.9	102.9	105.2	2.79	5.39	2.87	91.6	94.6	89.5	104.3	96.8	107.6	104	108.6	102.9	0.148	4.10161	3
O76021	Ribosomal L1 domain-containing protein 1	1.111	1.142	0	18.7154	9.38776	4	10	4	1	490	54.939	10.13		92.2	102.5	105.3	2.16	1.29	3.01	94.5	91	91.1	103.7	102.6	101.1	101.8	106.4	107.8	0.557	20.6292	4
O00471	Exocyst complex component 5	1.064	1.142	0.00100251	6.26876	3.24859	3	3	2	1	708	81.801	6.71		93.6	99.6	106.9	2	14	11.3	92.2	94.9		109.4	89.7		98.3	115.4		0.155	3.75103	3
Q9NZT2	Opioid growth factor receptor	1.146	1.141	0.00100251	6.8988	6.20384	3	3	3	1	677	73.28	4.84		91.3	104.6	104.2	0.05	9.74	9.73	91.3	91.2		97.4	111.8		111.3	97		0.233	2.49275	3
Q96EE3	Nucleoporin SEH1	0.997	1.141	0.00581395	3.95912	6.11111	2	2	2	1	360	39.623	8.09		95.6	95.3	109.1	7.14	3.14	3.52	90.8	100.4		97.5	93.2		111.8	106.4		0.212	0	2
O60716	Catenin delta-1	1.1	1.14	0.00138568	5.8344	1.54959	2	3	2	1	968	108.103	6.23		92.6	101.8	105.6	1.53	1.28	2.58	93.6	91.6		102.7	100.9		103.7	107.5		0.084	6.75862	2
P28799	Progranulin	1.13	1.14	0	42.7994	20.0675	8	29	8	1	593	63.5	6.83		91.7	103.7	104.6	2.45	1.76	3.17	92	93.8	89.3	105.7	103	102.3	102.3	103.1	108.4	1.471	50.57	8
P23588	Eukaryotic translation initiation factor 4B	1.125	1.14	0	25.9093	15.3846	9	19	9	1	611	69.11	5.73		91.9	103.4	104.8	1.92	2.25	1.67	93.3	92.5	89.9	103.6	100.9	105.5	103.1	106.6	104.6	0.84	30.9686	9
Q99714	3-hydroxyacyl-CoA dehydrogenase type-2	1.23	1.14	0	18.9738	24.1379	4	11	4	1	261	26.906	7.78		89	109.5	101.5	12.43	8.65	3.08	95.8	76.3	95	106.3	120.2	102.1	97.9	103.6	103	1.054	27.3199	4
O00442	RNA 3'-terminal phosphate cyclase	1.275	1.139	0	9.58156	13.1148	4	4	4	1	366	39.311	7.85		87.9	112	100.1	1.69	2.01	0.77	88.9	86.8		110.4	113.6		100.7	99.6		0.585	4.52532	4
Q9H3P7	Golgi resident protein GCP60	1.391	1.139	0	14.9898	9.65909	4	7	4	1	528	60.556	5.06		85	118.2	96.8	16.15	19.7	9.99	91.5	94.2	69.2	105.1	104.4	145.1	103.3	101.4	85.7	0.492	16.2957	4
Q8N684	Cleavage and polyadenylation specificity factor subunit 7	1.172	1.138	0.0026178	4.66557	4.24628	2	3	2	1	471	52.018	8		90.6	106.2	103.1	2.52	3.85	6.04	88	91.8	92.1	101.9	110	106.9	110.1	98.2	101	0.202	4.21486	2
P31749	RAC-alpha serine/threonine-protein kinase	1.081	1.138	0	9.89091	7.91667	4	8	4	1	480	55.651	6.07		93.2	100.7	106	8.7	6.99	1.05	97.6	98.2	83.9	96.7	96.7	108.9	105.7	105.1	107.3	0.301	15.6101	4
O75531	Barrier-to-autointegration factor	1.107	1.137	0.00100251	6.35563	16.8539	2	9	2	1	89	10.052	6.09		92.5	102.4	105.1	3.04	0.76	3.37	95.7	90.9	90.8	103.2	101.7	102.3	101	107.4	107	1.683	20.2663	2
Q05682	Caldesmon	0.946	1.136	0	200.202	31.7781	30	279	30	1	793	93.175	5.66		97.3	92.1	110.6	0.38	1.9	1.87	97.7	97.3	96.9	94.1	91.1	91.2	108.2	111.6	111.9	7.547	762.23	30
P09661	U2 small nuclear ribonucleoprotein A'	1.188	1.136	0.00100251	7.36455	12.9412	3	4	3	1	255	28.398	8.62		90.3	107.2	102.5	0.29	1.34	1.66	90.4	90.1		108.2	106.2		101.3	103.7		0.585	3.72665	3
Q86VS8	Protein Hook homolog 3	1.139	1.135	0.00100251	6.37723	3.34262	2	2	2	1	718	83.074	5.17		91.6	104.4	104	4.14	2.89	6.56	94.3		88.9	106.5		102.3	99.2		108.8	0.103	1.8915	2
P42229	Signal transducer and activator of transcription 5A	1.142	1.135	0.00138568	5.79608	2.01511	2	2	2	1	794	90.59	6.39		91.6	104.6	103.9	6.82	4.93	10.98	96	87.1		108.2	100.9		95.8	111.9		0.099	4.59192	2
Q9P0J1	[Pyruvate dehydrogenase [acetyl-transferring]]-phosphatase 1, mitochondrial	1.113	1.134	0.00138568	5.91336	4.65549	2	3	2	1	537	61.016	6.67		92.4	102.8	104.8	0.23	5.47	5.57	92.6	92.3		106.8	98.9		100.6	108.9		0.141	2.3299	2
Q9H444	Charged multivesicular body protein 4b	1.09	1.134	0	8.63113	11.6071	3	7	3	1	224	24.935	4.82		93.1	101.4	105.5	4.98	3.58	1.26	95.5	96	87.7	98.8	99.9	105.6	105.7	104.1	106.7	0.638	11.0823	3
Q15942	Zyxin	1.121	1.134	0	34.1885	14.5105	6	31	6	1	572	61.238	6.67		92.2	103.3	104.5	0.64	0.26	0.56	92.2	91.6	92.8	103.6	103.3	103.1	104.2	105.2	104.1	1.462	71.3084	6
P78559	Microtubule-associated protein 1A	1.067	1.133	0	59.9273	5.74385	14	23	14	1	2803	305.298	4.92		93.7	100	106.2	2.52	2.8	3.3	92.5	92.3	96.5	103	97.4	99.6	104.5	110.3	103.9	0.319	44.0482	14
Q96DI7	U5 small nuclear ribonucleoprotein 40 kDa protein	1.129	1.133	0	8.87218	10.084	3	4	3	1	357	39.286	8.1		92	103.8	104.2	3.93	0.56	4.02		89.4	94.5		103.4	104.2		107.2	101.3	0.413	4.0916	3
O94875	Sorbin and SH3 domain-containing protein 2	1.088	1.133	0	38.489	10.4545	10	36	10	1	1100	124.03	8.31		93.1	101.3	105.5	2.29	4.23	3.57	95.1	90.9	93.4	102	105.2	96.7	102.8	103.9	109.8	0.562	78.4751	10
Q9BUJ2	Heterogeneous nuclear ribonucleoprotein U-like protein 1	1.196	1.133	0	13.8534	4.90654	5	9	5	1	856	95.679	6.92		90.1	107.8	102.1	0.72	2.27	2.9	89.8	90.9	89.7	105.1	109.9	108.3	105.1	99.2	102	0.278	9.28333	5
Q9UIA9	Exportin-7	1.161	1.132	0.0026178	4.72518	1.93192	2	2	2	1	1087	123.828	6.32		91.1	105.8	103.2	1.3	7.07	6.1	90.3	91.9		111	100.5		98.7	107.6		0.075	2.66183	2
Q9BZF9	Uveal autoantigen with coiled-coil domains and ankyrin repeats	1.125	1.132	0	41.2522	9.46328	15	20	15	1	1416	162.404	7.03		92.1	103.6	104.3	3.84	1.78	3.71	94.8	93.5	88.1	101.9	105.6	103.4	103.3	101	108.5	0.377	26.9361	15
Q03001	Dystonin	1.02	1.132	0	10.5195	0.634082	4	4	4	1	7570	860.127	5.25		95.2	97.1	107.7	0.03	10.06	9.04	95.2	95.2		104	90.2		100.8	114.6		0.019	6.07127	4
P17813	Endoglin	0.951	1.13	0	13.6232	7.59878	4	6	4	1	658	70.533	6.61		97.4	92.6	110.1	3.1	12.63	7.97	97.2	94.4	100.5	96.2	102.1	79.5	106.7	103.5	120	0.359	10.231	4
O14745	Na(+)/H(+) exchange regulatory cofactor NHE-RF1	1.195	1.13	0	15.1555	18.9944	5	9	5	1	358	38.845	5.77		90.2	107.8	102	8.8	7.43	0.26	92.3	96.9	81.5	106.1	100.9	116.6	101.7	102.2	102	0.532	13.8335	5
Q96CS3	FAS-associated factor 2	1.133	1.13	0	9.71031	7.86517	4	5	4	1	445	52.591	5.62		91.9	104.2	103.9	1.12	1.72	0.73	92.7	91.2		102.9	105.4		104.4	103.4		0.407	6.05403	4
Q15113	Procollagen C-endopeptidase enhancer 1	1.152	1.13	0	8.02823	6.23608	3	3	3	1	449	47.942	7.43		91.4	105.3	103.3	5.64	1	6.01	87.8	95		104.6	106.1		107.7	98.9		0.318	3.71903	3
Q6WCQ1	Myosin phosphatase Rho-interacting protein	1.138	1.13	0	40.2782	12.2927	12	18	12	1	1025	116.461	6.21		91.8	104.4	103.7	5.8	11.38	6.38	95.9	93.8	85.8	94.4	101.4	117.6	109.8	104.8	96.7	0.573	27.1184	12
Q9NX24	H/ACA ribonucleoprotein complex subunit 2	1.196	1.13	0	8.36975	18.9542	2	4	2	1	153	17.19	8.22		90.2	107.9	101.9	3.9	2.68	2.46	86.2	91.5	92.9	109.7	109.4	104.5	104.1	99.2	102.5	1.154	9.59319	2
O75832	26S proteasome non-ATPase regulatory subunit 10	1.186	1.13	0.00100251	6.36518	12.8319	2	4	2	1	226	24.412	6.1		90.5	107.3	102.2	5.35	1.97	6.81		87.1	93.9		105.8	108.8		107.1	97.3	0.425	5.98907	2
O75351	Vacuolar protein sorting-associated protein 4B	1.101	1.13	0	10.2802	6.98198	4	7	3	1	444	49.271	7.23		92.9	102.2	104.9	3.17	7.31	6.66	89.8	93.2	95.6	108.4	93.9	104.4	101.8	112.9	100	0.374	9.83299	4
P22102	Trifunctional purine biosynthetic protein adenosine-3	1.071	1.128	0	17.2646	6.53465	6	8	6	1	1010	107.699	6.7		93.8	100.4	105.8	6.49	3.89	6.5	100.8	90.3	90.3	100	104.5	96.8	99.2	105.2	113	0.259	16.5735	6
Q3LXA3	Triokinase/FMN cyclase	1.105	1.128	0	14.6335	7.65217	3	6	3	1	575	58.91	7.49		92.8	102.5	104.7	4.13	6.48	4.87	92.9	96.6	88.9	108.3	95.2	104.1	98.8	108.2	107	0.322	12.0691	3
O75348	V-type proton ATPase subunit G 1	1.127	1.127	0	17.546	27.9661	4	11	4	1	118	13.749	8.79		92.2	103.9	103.9	7.53	3.49	3.64	96.1	84.2	96.3	103.3	107.8	100.6	100.6	108.1	103.1	5.813	20.7886	4
P07942	Laminin subunit beta-1	1.179	1.127	0	17.1024	3.69541	6	10	6	1	1786	197.909	4.94		90.7	107	102.3	1.31	2.73	1.69		89.9	91.6		109	104.9		101.1	103.5	0.15	14.3324	6
Q96AE4	Far upstream element-binding protein 1	1.123	1.127	0	41.3771	22.6708	14	31	10	1	644	67.518	7.61		92.3	103.7	104	5.25	2.23	3.22	93.3	96.6	87.1	104.9	101	105.1	101.8	102.4	107.9	1.39	56.9829	14
P55010	Eukaryotic translation initiation factor 5	1.222	1.127	0	10.1937	9.04872	4	6	4	1	431	49.192	5.58		89.6	109.5	100.9	3.97	4.06	2.86	93.7	87.8	87.3	105.3	114.2	108.9	101	98	103.8	0.407	9.65062	4
Q9NZB2	Constitutive coactivator of PPAR-gamma-like protein 1	1.101	1.127	0	15.0341	3.9356	3	3	3	1	1118	121.811	8.88		93	102.3	104.7	2.25	1.79	0.25	94.4		91.5	101		103.6	104.5		104.9	0.126	10.2723	3
P08123	Collagen alpha-2(I) chain	0.971	1.126	0	124.697	23.7921	25	78	25	1	1366	129.235	8.95		96.9	94.1	109.1	1.4	0.62	1.24	98.4	96.5	95.7	93.7	94.7	93.7	107.9	108.8	110.6	1.498	162.398	25
O14964	Hepatocyte growth factor-regulated tyrosine kinase substrate	1.165	1.126	0	35.3404	13.6422	12	18	11	1	777	86.138	6.16		91.2	106.2	102.6	4.2	2.25	1.61	93.4	93.4	86.7	105.5	104.3	108.9	101.1	102.4	104.4	1.626	36.3708	12
O00161	Synaptosomal-associated protein 23	1.087	1.125	0	13.9095	23.2227	4	5	4	1	211	23.34	5.01		93.4	101.5	105.1	0.29	8.35	8.1	93.1	93.7	93.4	104.9	107.7	91.8	101.9	98.6	114.7	0.931	9.69684	4
Q9H7C4	Syncoilin	1.163	1.124	0	8.84407	5.39419	3	5	3	1	482	55.266	4.61		91.3	106.2	102.6	8.88	5.62	3.54	93.4	98.1	82.3	102	103.5	113	104.7	98.4	104.7	0.269	7.72362	3
P84157	Matrix-remodeling-associated protein 7	1.073	1.124	0	25.6136	23.5294	6	17	6	1	204	21.452	4.26		93.9	100.7	105.5	1.55	4.84	4.61	93.4	95.5	92.7	106.2	98.6	97.2	100.4	105.9	110.1	12.895	31.4061	6
P27144	Adenylate kinase 4, mitochondrial	1.143	1.124	0.00180261	4.7416	9.41704	2	2	2	1	223	25.252	8.4		91.8	105	103.2	3.88	0.18	3.64	94.4		89.3	105.1		104.8	100.6		105.9	0.359	3.07293	2
P09467	Fructose-1,6-bisphosphatase 1	1.08	1.124	0.00100251	6.39068	6.80473	2	4	2	1	338	36.819	6.99		93.6	101.1	105.2	2.43	7.14	9.02		95.3	92		106.2	96		98.5	111.9	0.245	4.7242	2
Q14258	E3 ubiquitin/ISG15 ligase TRIM25	1.25	1.123	0	13.8918	6.03175	3	6	3	1	630	70.928	8.09		88.9	111.2	99.9	0.42	7.12	7.55	89.2	88.7		105.6	116.8		105.2	94.6		0.189	12.2685	3
P0DP25	Calmodulin-3	1.137	1.123	0	47.7743	48.9933	9	44	9	1	149	16.827	4.22		92	104.6	103.4	2.62	2.81	0.83	94.6	91.7	89.8	101.9	104.2	107.7	103.5	104.2	102.5	14.849	114.153	9
P21291	Cysteine and glycine-rich protein 1	1.091	1.123	0	68.6088	51.2953	10	167	10	1	193	20.554	8.57		93.4	101.8	104.8	3.09	1.65	1.16	96.2	90.4	93.5	100.1	103.5	101.9	103.7	106.1	104.6	12.895	395.67	10
O43301	Heat shock 70 kDa protein 12A	1.146	1.123	0.0026178	4.3718	3.40741	2	4	2	1	675	74.931	6.77		91.8	105.2	103	5.12	4.15	7.16	86.4	94.4	94.6	103.4	110.1	102	110.2	95.5	103.4	0.125	3.59526	2
Q00059	Transcription factor A, mitochondrial	1.234	1.122	0.0026178	4.49973	5.28455	2	3	2	1	246	29.078	9.72		89.4	110.3	100.3	4.4	2.98	0.65		92.2	86.6		108	112.6		99.8	100.8	0.259	6.04877	2
P14209	CD99 antigen	1.097	1.122	0	18.7605	12.973	2	13	2	1	185	18.836	4.75		93.2	102.2	104.6	1.01	3.7	3.26	92.3	94.2	93.1	106.2	101.8	98.7	101.5	104	108.2	3.642	30.9138	2
Q13586	Stromal interaction molecule 1	1.095	1.122	0	7.89607	3.94161	2	3	2	1	685	77.375	6.67		93.3	102.1	104.6	3.83	6.52	4.87	89.2	96	94.6	108.2	103.2	95	102.6	100.8	110.4	0.129	9.32554	2
Q96HC4	PDZ and LIM domain protein 5	1.067	1.121	0	61.5711	25.5034	16	51	16	1	596	63.904	8.21		94.1	100.4	105.5	1.12	2.79	3.25	93.1	93.9	95.2	97.5	103	100.8	109.4	103.1	104	2.765	112.689	16
Q9UM54	Unconventional myosin-VI	1.155	1.121	0	11.4051	3.01391	4	6	4	1	1294	149.596	8.53		91.6	105.8	102.6	5.8	6.44	5.17	89	88	97.7	102.4	113.6	101.3	108.6	98.3	101	0.117	5.63861	4
P30566	Adenylosuccinate lyase	1.061	1.121	0	7.584	3.71901	2	4	2	1	484	54.854	7.11		94.3	100.1	105.6	11.61	11.09	1.46	81.7	101.9	99.2	112.4	91	96.8	105.8	107.1	104	0.16	6.19155	2
Q15424	Scaffold attachment factor B1	1.074	1.121	0	10.895	5.02732	3	3	3	1	915	102.58	5.47		93.9	100.9	105.2	6.12	0.55	5.99	89.8	98		100.5	101.3		109.7	100.8		0.145	6.37617	3
P67809	Y-box-binding protein 1	1.229	1.12	0	42.1756	33.3333	6	38	5	1	324	35.903	9.88		89.6	110.1	100.3	1.23	2.85	2.29	88.9	90.9	89	110	107	113.3	101	102.1	97.7	5.105	93.9684	6
P30085	UMP-CMP kinase	1.115	1.119	0	16.3737	11.2245	2	7	2	1	196	22.208	5.57		92.7	103.4	103.8	6.51	7.08	2.17	98.4	86.4	93.5	98.3	111.8	100.2	103.4	101.8	106.3	1.31	20.2035	2
P02452	Collagen alpha-1(I) chain	1.009	1.119	0	238.759	45.3552	47	182	47	1	1464	138.857	5.8		95.9	96.8	107.3	1.41	2.72	1.4	97.5	95.1	95.2	94.1	99.4	97	108.4	105.6	107.8	3.762	393.574	47
P04062	Lysosomal acid glucosylceramidase	1.049	1.119	0	16.7086	9.70149	6	8	6	1	536	59.678	7.61		94.7	99.3	106	7.65	8.46	14.73	99.3	98.5	86.4	105.7	102.5	89.8	95	99	123.8	0.54	14.7102	6
P62072	Mitochondrial import inner membrane translocase subunit Tim10	1.088	1.118	0.00100251	7.15478	25.5556	3	4	3	1	90	10.326	6.29		93.6	101.8	104.6	1.4	0.08	1.33	94.5		92.6	101.8		101.7	103.7		105.6	1.371	7.15257	3
Q9NWB6	Arginine and glutamate-rich protein 1	1.133	1.118	0.0026178	4.40598	5.49451	2	3	2	1	273	33.197	10.35		92.3	104.5	103.2	4.01	0.62	3.21	92.1	96.1	88.7	104	104.4	105.3	103.9	99.6	106.1	0.359	4.86073	2
O43252	Bifunctional 3'-phosphoadenosine 5'-phosphosulfate synthase 1	1.061	1.118	0.00100251	7.21711	3.52564	2	4	2	1	624	70.788	6.86		94.4	100.1	105.5	6.5	7.49	4.7	101.4	91.4	90.2	94.2	97.6	108.6	104.4	110.9	101.2	0.205	4.68889	2
Q7Z478	ATP-dependent RNA helicase DHX29	1.096	1.118	0.00138568	5.79585	1.60701	2	3	2	1	1369	155.139	8.09		93.3	102.3	104.3	4.89	3.1	1.33	96.6	90.1		100.1	104.6		103.3	105.3		0.056	2.10931	2
O14776	Transcription elongation regulator 1	0.972	1.118	0.00138568	5.46738	1.73042	2	3	2	1	1098	123.823	8.65		97.1	94.4	108.5	11.7	3.02	13.1		105.1	89.1		96.4	92.4		98.5	118.6	0.094	3.83484	2
Q12841	Follistatin-related protein 1	1.082	1.117	0	29.2288	28.5714	8	21	8	1	308	34.963	5.52		93.8	101.5	104.8	2.73	0.49	1.99	96	94.3	91	101	101.5	102	103	104.2	107.1	1.228	47.9468	8
P37108	Signal recognition particle 14 kDa protein	1.177	1.117	0	15.5091	27.9412	5	12	5	1	136	14.561	10.04		91.1	107.2	101.8	6.93	4.72	3.89	91.6	84.5	97.1	103.2	112.9	105.5	105.2	102.6	97.4	3.217	19.0641	5
P43686	26S proteasome regulatory subunit 6B	1.138	1.117	0	12.3261	8.13397	3	5	3	1	418	47.337	5.21		92.2	104.9	103	10.59	5	4.53	98.7	96.9	80.9	102.2	101.5	110.9	99.1	101.6	108.2	0.445	12.2355	3
P25325	3-mercaptopyruvate sulfurtransferase	1.094	1.116	0.00764895	3.7773	5.38721	2	3	2	1	297	33.158	6.6		93.5	102.2	104.3	4.94	0.98	3.47	96.7	90.2		101.5	102.9		101.8	106.9		0.259	6.32294	2
P36776	Lon protease homolog, mitochondrial	1.107	1.116	0	27.0049	8.13347	8	12	7	1	959	106.422	6.39		93.1	103.1	103.9	2.9	5.83	4.84	94.7	94.5	90	105.9	96.2	107.2	99.4	109.3	102.9	0.398	26.6089	8
O94906	Pre-mRNA-processing factor 6	1.013	1.116	0.00138568	5.90571	3.29437	3	4	3	1	941	106.858	8.25		95.9	97.1	107	8.83	7.58	11.85	94.7	88.1	104.9	104.9	90.3	96.2	100.4	121.6	98.9	0.112	0	3
Q96I24	Far upstream element-binding protein 3	1.054	1.115	0	10.7152	6.46853	4	7	3	1	572	61.602	8.38		94.7	99.8	105.6	3.98	1.9	1.77	97.3	92		98.4	101.1		104.2	106.9		0.274	10.5773	4
O75955	Flotillin-1	1.152	1.115	0.00100251	7.11699	4.91803	3	4	3	1	427	47.326	7.49		91.8	105.8	102.4	1.11	4.83	3.99	91.1	92.6		109.4	102.2		99.5	105.3		0.25	8.36334	3
Q96D15	Reticulocalbin-3	1.09	1.115	0	36.6012	19.2073	6	30	6	1	328	37.47	4.89		93.6	102	104.4	1.92	1.83	3.18	91.8	95.3	93.8	100.1	102.2	103.8	108.2	102.4	102.4	2.415	69.8906	6
Q15393	Splicing factor 3B subunit 3	1.153	1.115	0.00100251	6.87077	2.38291	3	6	3	1	1217	135.492	5.26		91.8	105.9	102.3	2.93	1.57	1.01	89.9	93.7		107	104.7		103.1	101.6		0.112	7.14054	3
Q96N66	Lysophospholipid acyltransferase 7	1.105	1.114	0.00100251	6.30959	6.14407	2	4	2	1	472	52.73	8.97		93.2	103	103.8	8.6	6.45	1.49	95.1	84.4	100.1	102.1	110	96.8	102.8	105.6	103.1	0.233	8.00743	2
Q86UU1	Pleckstrin homology-like domain family B member 1	1.018	1.114	0	8.41616	2.10603	3	5	3	1	1377	151.068	8.63		95.8	97.5	106.7	1.53	2.8	3.3	94.4	97.4	95.6	94.8	97.4	100.3	110.7	105.3	104.1	0.085	3.80637	3
O00151	PDZ and LIM domain protein 1	1	1.114	0	15.2588	11.2462	3	11	3	1	329	36.049	7.02		96.3	96.3	107.3	3.06	2.97	4.83	97.6	93	98.4	99.5	94	95.5	102.9	113	106.1	0.585	24.8589	3
P62633	Cellular nucleic acid-binding protein	1.049	1.113	0	15.1438	22.5989	4	10	4	1	177	19.45	7.71		94.9	99.5	105.6	4.29	2.7	2.72	97.5	96.9	90.2	100.1	96.6	101.9	102.4	106.5	108	1.154	20.5945	4
O75533	Splicing factor 3B subunit 1	1.076	1.113	0	14.0696	3.37423	5	7	5	1	1304	145.738	7.09		94.1	101.2	104.7	1.61	6.1	4.45	93.3	93.1	95.8	104.6	105	94.1	102.2	101.9	110.1	0.173	12.9547	5
Q9Y371	Endophilin-B1	1.066	1.113	0	8.45997	8.76712	4	7	3	1	365	40.771	6.04		94.4	100.6	105.1	16.42	12	3.44	103.3	76.5	103.3	94.6	114.4	92.6	102.1	109.1	104.1	0.551	8.09331	4
Q9HCC0	Methylcrotonoyl-CoA carboxylase beta chain, mitochondrial	1.224	1.113	0	12.3332	6.74956	3	5	3	1	563	61.294	7.68		89.9	110	100.1	10.95	3.05	6.48	96.8		82.9	107.7		112.4	95.5		104.7	0.218	10.3353	3
O75821	Eukaryotic translation initiation factor 3 subunit G	1.102	1.113	0	22.1125	25	8	14	8	1	320	35.589	6.13		93.3	102.9	103.9	1.28	2.01	2.18	92.1	93.2	94.5	104.3	100.5	103.7	103.5	106.3	101.8	1.512	30.8299	8
P55884	Eukaryotic translation initiation factor 3 subunit B	1.068	1.113	0	22.4865	8.23096	6	19	6	1	814	92.424	5		94.3	100.7	105	1.7	5.5	3.78	94.5	95.8	92.6	101	95.1	106.2	104.5	109.1	101.2	0.468	32.7531	6
O43148	mRNA cap guanine-N7 methyltransferase	1.124	1.112	0.00764895	3.77837	3.57143	2	3	2	1	476	54.809	6.61		92.7	104.2	103.1	15.07	9.95	3.49	102.6	82.8		96.8	111.5		100.6	105.7		0.166	2.1312	2
Q13620	Cullin-4B	1.163	1.112	0	25.6121	7.66703	8	12	6	1	913	103.916	7.37		91.6	106.5	101.9	2.6	0.56	2.92	93.3		89.9	106.9		106.1	99.8		104	0.328	23.1333	8
Q8IWB7	WD repeat and FYVE domain-containing protein 1	1.152	1.112	0	15.6542	13.9024	5	11	5	1	410	46.293	7.33		91.9	105.9	102.2	6.15	1.81	5.98	85.4	94.5	95.8	106	104	107.8	108.6	101.5	96.4	0.557	14.201	5
Q02952	A-kinase anchor protein 12	1.026	1.112	0	348.787	43.4343	61	240	61	1	1782	191.367	4.41		95.6	98.1	106.3	3.08	2.08	1.09	97.5	97.2	92.2	97.5	96.4	100.4	105.1	106.4	107.4	5.952	531.29	61
Q9P2X0	Dolichol-phosphate mannosyltransferase subunit 3	1.051	1.111	0.000548246	7.4203	23.913	2	4	2	1	92	10.087	5.94		94.9	99.7	105.4	2.15	9.15	6.72		93.4	96.3		106.2	93.3		100.4	110.4	9	8.10492	2
Q5VWZ2	Lysophospholipase-like protein 1	1.049	1.11	0.0117736	3.2668	6.75105	2	3	2	1	237	26.299	7.84		95	99.6	105.4	0.49	4	3.34	94.6		95.3	102.4		96.8	102.9		107.9	0.311	5.82299	2
Q4G0F5	Vacuolar protein sorting-associated protein 26B	1.032	1.11	0	9.05679	10.7143	3	4	2	1	336	39.13	7.36		95.5	98.5	106	5.72	2.39	7.38		91.6	99.3		96.9	100.2		111.5	100.4	0.369	6.71847	3
P27816	Microtubule-associated protein 4	0.948	1.11	0	128.136	30.9896	34	114	34	1	1152	120.93	5.43		98.1	93	108.9	0.8	1.8	1.52	98.4	98.7	97.2	91.1	94	93.9	110.5	107.2	108.8	2.831	220.469	34
P52594	Arf-GAP domain and FG repeat-containing protein 1	1.052	1.109	0	13.2926	8.54093	5	7	4	1	562	58.224	8.63		94.9	99.9	105.3	6.98	11.24	8.66	97.8	99.6	87.3	87.3	103.5	108.8	115	96.9	103.9	0.833	15.9676	5
Q9H4G0	Band 4.1-like protein 1	1.181	1.108	0	35.727	11.6913	9	29	9	1	881	98.442	5.62		91.2	107.7	101.1	1.79	3.8	3.64	93	90.6	89.9	104.8	112.4	106	102.2	97	104.1	0.544	50.6191	9
P30876	DNA-directed RNA polymerase II subunit RPB2	1.13	1.108	0.00100251	6.14553	2.64055	3	3	3	1	1174	133.811	6.87		92.6	104.7	102.6	3.47	4.35	7.57	90.4		94.9	101.5		107.9	108.1		97.1	0.099	4.56378	3
P20908	Collagen alpha-1(V) chain	1.024	1.107	0	16.0271	2.28509	5	8	5	1	1838	183.447	5.06		95.8	98.1	106.1	1.51	3.68	2.04	95.2	94.8	97.5	99.7	100.6	94	105	104.6	108.6	0.147	10.1946	5
O95479	GDH/6PGL endoplasmic bifunctional protein	1.191	1.107	0	10.9561	4.67762	4	5	4	1	791	88.836	7.3		91	108.4	100.7	8.01	11.77	5.75	88.1	99.3	85.6	110.6	94.6	119.9	101.4	106.1	94.6	0.227	6.5537	4
P61923	Coatomer subunit zeta-1	1.14	1.106	0	8.24901	11.8644	2	7	2	1	177	20.185	4.81		92.4	105.4	102.2	3.58	2.44	1.59	95.8	92.2	89.2	102.4	106.9	106.8	101.8	100.9	104	0.931	12.9155	2
P12270	Nucleoprotein TPR	1.123	1.106	0	42.851	5.7554	14	21	14	1	2363	267.131	5.02		92.9	104.3	102.8	2.6	2.92	4.97	95	93.5	90.3	104.7	107.2	101.1	100.3	99.4	108.6	0.278	31.0081	14
Q8WUP2	Filamin-binding LIM protein 1	1.098	1.106	0.00138568	5.92415	6.16622	2	4	2	1	373	40.643	6.02		93.6	102.8	103.5	4.81	3.13	4.66	97	88.5	95.3	99.5	103.1	105.9	103.4	108.4	98.7	0.274	2.88278	2
Q01433	AMP deaminase 2	1.203	1.105	0.00180261	4.87721	2.16155	2	2	2	1	879	100.624	6.93		90.7	109.1	100.2	14.44	7.56	4.84	99.9		81.4	103.3		115	96.8		103.6	0.096	2.00775	2
O75323	Protein NipSnap homolog 2	1.084	1.103	0.00138568	5.81181	5.24476	2	5	2	1	286	33.721	9.36		94.1	102.1	103.8	2.52	3.91	5.77	94.8	91.5	96.1	105.8	97.9	102.4	99.4	110.6	101.5	0.274	11.6386	2
O00534	von Willebrand factor A domain-containing protein 5A	1.344	1.103	0	10.4318	4.96183	3	5	3	1	786	86.434	6.58		87	117	96	8.67	9.34	3.51	92.4	81.7		109.3	124.7		98.4	93.6		0.166	10.8909	3
Q92945	Far upstream element-binding protein 2	1.101	1.103	0	50.6153	24.1913	15	40	11	1	711	73.07	7.3		93.6	103.1	103.3	4.78	1.46	3.45	97.8	88.9	94.2	101.4	103.8	104.2	100.8	107.3	101.6	1.404	64.8292	15
Q99471	Prefoldin subunit 5	1.099	1.103	0.00100251	6.32303	10.3896	2	5	2	1	154	17.317	6.33		93.7	103	103.3	3.08	0.92	1.88	95.7		91.7	102.3		103.7	101.9		104.7	0.995	8.17453	2
Q9NP72	Ras-related protein Rab-18	1.048	1.102	0.00180261	4.90504	8.25243	2	4	2	1	206	22.963	5.24		95.2	99.8	105	3.2	0.21	2.71		97.4	93.1		99.6	99.9		103	107	0.389	4.20619	2
Q99442	Translocation protein SEC62	1.141	1.102	0	12.7885	11.5288	3	6	3	1	399	45.833	7.12		92.5	105.5	102	0.96	3.35	4.34	93.3	92.6	91.6	108.8	106.1	101.8	97.9	101.3	106.7	0.624	7.73404	3
Q14767	Latent-transforming growth factor beta-binding protein 2	1.174	1.102	0	12.2623	2.581	5	5	5	1	1821	194.923	5.19		91.6	107.5	100.9	1.15	0.24	1.31	90.8	92.3		107.3	107.7		101.9	100		0.187	8.08475	5
P33527	Multidrug resistance-associated protein 1	1.223	1.102	0.00100251	6.8324	1.50229	3	4	3	1	1531	171.481	7.11		90.2	110.4	99.4	0.95	4.88	4.55	89.6	90.8		114.2	106.6		96.2	102.6		0.084	6.06611	3
Q14980	Nuclear mitotic apparatus protein 1	1.128	1.102	0	83.7339	12.1986	25	40	24	1	2115	238.115	5.78		92.9	104.8	102.3	0.96	1.01	0.81	93.9	92.6	92.1	104.3	104.1	106	101.8	103.3	101.9	0.487	76.9176	25
O60613	Selenoprotein F	1.152	1.102	0.00100251	6.23399	11.5152	2	5	2	1	165	18.081	5.03		92.2	106.2	101.6	4.42	0.65	4.2	95.8	87.8	93	106.9	106.4	105.5	97.3	105.9	101.5	0.668	9.22439	2
Q9UH99	SUN domain-containing protein 2	1.146	1.101	0	11.5509	5.16039	4	8	4	1	717	80.262	6.73		92.4	105.9	101.7	2.71	5.11	3.22	93.7	93.9	89.5	101.1	104.9	111.7	105.3	101.2	98.8	0.283	16.3278	4
Q9H307	Pinin	1.08	1.101	0	7.76391	3.20781	3	5	3	1	717	81.579	7.14		94.3	101.8	103.9	6.27	2.25	3.49	90.1	98.5		103.5	100.2		106.4	101.3		0.17	8.93681	3
P62888	60S ribosomal protein L30	1.12	1.101	0	22.9467	39.1304	4	15	4	1	115	12.776	9.63		93.1	104.3	102.5	4.99	2.66	5.5	98.1	92.5	88.8	103.3	107.5	102.2	98.6	100	109	4.623	41.6907	4
O14974	Protein phosphatase 1 regulatory subunit 12A	0.997	1.101	0	31.0936	9.12621	10	14	9	1	1030	115.211	5.4		96.9	96.5	106.6	3.15	7.78	4.29	99.4	97.7	93.5	89.1	96.3	104.1	111.5	106	102.4	0.572	27.7531	10
P20810	Calpastatin	0.991	1.101	0	47.4155	21.3277	15	38	15	1	708	76.526	5.07		97.1	96.1	106.8	1.72	1.89	2.55	97.6	95.2	98.4	98.2	95.2	95	104.2	109.6	106.6	1.371	66.4347	15
P54578	Ubiquitin carboxyl-terminal hydrolase 14	1.079	1.1	0	31.9039	19.0283	8	14	8	1	494	56.033	5.3		94.3	101.8	103.8	2.77	2.13	4	94.8	96.7	91.5	104.2	101.5	99.9	101.1	101.8	108.6	0.951	27.1257	8
Q9UHQ4	B-cell receptor-associated protein 29	1.171	1.1	0	12.1956	13.278	4	7	4	1	241	28.302	9.54		91.7	107.4	100.9	6.77	3.84	2.39	87.2	98.8	89.1	109.4	102.6	110.1	103.4	98.6	100.8	0.778	15.4578	4
Q9BQE5	Apolipoprotein L2	1.037	1.1	0.00138568	5.17725	5.34125	2	5	2	1	337	37.069	6.74		95.6	99.2	105.2	4.29	1.18	5.01	98.5		92.7	100		98.3	101.5		108.9	0.292	5.60544	2
Q8WUJ3	Cell migration-inducing and hyaluronan-binding protein	1.155	1.1	0	65.7671	15.2094	20	50	20	1	1361	152.9	7.85		92.2	106.5	101.3	3.84	2.8	0.58	93.8	88.1	94.6	104.9	109.9	104.6	101.3	102	100.8	0.908	98.9028	20
P48449	Lanosterol synthase	1.198	1.1	0.00138568	5.85759	2.59563	2	2	2	1	732	83.255	6.61		91	109	100	8.39	15.72	9.5	85.6		96.4	121.1		96.9	93.3		106.8	0.119	4.72092	2
Q8NE71	ATP-binding cassette sub-family F member 1	1.073	1.099	0	25.3231	8.40237	8	11	8	1	845	95.866	6.8		94.6	101.5	104	7.98	4.21	3.48	102.8	88	92.9	96.5	104.2	103.7	100.6	107.8	103.4	0.554	14.1399	8
P05114	Non-histone chromosomal protein HMG-14	0.875	1.099	0	16.5453	32	3	10	3	1	100	10.653	9.6		100.9	88.2	110.9	4.03	5.5	0.98	104.4	101.8	96.4	84.7	86.2	93.8	110.9	112	109.8	5.813	19.7972	3
P02461	Collagen alpha-1(III) chain	1.025	1.099	0	87.96	22.9877	24	45	24	1	1466	138.479	6.61		96	98.5	105.5	0.7	1.01	1.38	95.8	96.8	95.4	97.3	99.3	98.7	106.8	103.9	105.8	1.075	100.672	24
Q04760	Lactoylglutathione lyase	1.149	1.099	0.00100251	6.52565	11.413	3	8	3	1	184	20.764	5.31		92.4	106.1	101.5	3.07	3.78	1.91	89.1	94.5	93.5	110.6	105	102.8	100.3	100.5	103.7	0.778	18.0337	3
P07093	Glia-derived nexin	1.064	1.099	0.00138568	5.62283	5.27638	2	4	2	1	398	43.974	9.29		94.9	100.9	104.2	2.02	8.14	7.26	96.3	95.6	92.7	104.5	91.5	106.7	99.1	112.9	100.6	0.233	4.36379	2
Q10472	Polypeptide N-acetylgalactosaminyltransferase 1	1.104	1.099	0	12.126	6.08229	3	4	3	1	559	64.177	7.72		93.7	103.4	102.9	3.79	2.28	1.16	91.1	96.2		105.1	101.8		103.7	102.1		0.334	6.45451	3
Q5VYK3	Proteasome adapter and scaffold protein ECM29	1.098	1.099	0	7.54175	1.30081	2	2	2	1	1845	204.16	7.12		93.8	103	103.1	8.33	8.64	1.05	99.4	88.3		96.8	109.3		103.9	102.3		0.042	5.17605	2
P24844	Myosin regulatory light polypeptide 9	1.077	1.098	0	40.9281	54.6512	8	64	2	1	172	19.814	4.92		94.5	101.8	103.8	1.34	0.67	1.35	95	95.4	93	101	102.3	101.9	104	102.3	105	7.111	154.093	8
Q8N1F7	Nuclear pore complex protein Nup93	1.066	1.098	0	10.3225	4.5177	4	6	4	1	819	93.43	5.72		94.8	101	104.1	9.5	13.54	4.5	99.8	84.4	100.3	93.1	116.9	93.2	107.1	98.7	106.6	0.169	5.99975	4
Q14165	Malectin	1.136	1.098	0	22.8039	20.2055	5	10	5	1	292	32.214	5.41		92.8	105.4	101.9	2.42	3.92	6.2	90.2	93.6	94.5	101.1	105.6	109.3	108.7	100.8	96.2	0.995	16.6144	5
P09493	Tropomyosin alpha-1 chain	1.007	1.098	0	122.226	58.4507	24	396	9	1	284	32.689	4.74		96.6	97.3	106.1	0.93	0.65	0.51	97.4	96.8	95.6	97.2	96.8	98	105.5	106.4	106.4	23.621	959.39	24
Q14203	Dynactin subunit 1	1.103	1.098	0	71.9374	18.7011	22	37	22	1	1278	141.607	5.81		93.7	103.4	102.9	1.57	2.21	1.65	94.5	94.6	92	100.8	104.1	105.2	104.6	101.2	102.7	1.021	63.5915	22
Q13740	CD166 antigen	0.872	1.097	0	7.89478	3.43053	2	3	2	1	583	65.061	6.25		101	88.1	110.8	10.33	8.36	2.77	93.7		108.4	93.3		82.9	113		108.7	0.155	5.61042	2
Q8WWI1	LIM domain only protein 7	1.021	1.097	0	118.773	17.8253	29	98	29	1	1683	192.576	8.09		96.2	98.2	105.5	2.68	2.65	1.28	98.5	93.4	96.7	97.2	101.2	96.3	104.3	105.4	107	0.959	188.186	29
Q14152	Eukaryotic translation initiation factor 3 subunit A	1.098	1.097	0	52.4592	11.7945	21	36	20	1	1382	166.468	6.79		93.9	103.1	103	2.25	0.91	1.93	92.1	96.2	93.5	102.7	102.4	104.2	105.2	101.4	102.4	0.673	66.0953	21
Q0ZGT2	Nexilin	1.09	1.096	0	21.4012	9.48148	7	18	6	1	675	80.609	5.33		94.1	102.6	103.2	1.1	0.77	0.8	95	94.4	93	101.7	103.2	103	103.2	102.4	104	0.482	27.5161	7
Q9Y6I3	Epsin-1	1.058	1.096	0	13.3439	4.34028	3	7	3	1	576	60.256	4.83		95.1	100.6	104.3	4.4	5.04	3.83	98.7	90.5	96.2	100.9	105.5	95.4	100.4	104	108.4	0.833	11.3052	3
P50579	Methionine aminopeptidase 2	1.162	1.096	0.00180261	4.89762	6.27615	2	2	2	1	478	52.858	5.82		92.1	107	100.9	8.86	14.06	6.83	97.8	86.3		96.4	117.7		105.8	96		0.16	0	2
Q9UQE7	Structural maintenance of chromosomes protein 3	1.152	1.095	0	8.82639	2.87592	4	6	4	1	1217	141.454	7.18		92.4	106.4	101.2	7.9	5.84	8.5	100.8	88.4	87.9	105.2	100.9	113.1	93.9	110.7	98.9	0.119	4.17945	4
P17096	High mobility group protein HMG-I/HMG-Y	0.789	1.095	0	10.8318	30.8411	3	8	3	1	107	11.669	10.32		104	82.1	113.9	3.04	3.28	0.7	104.5	100.6	106.9	81	85.1	80.1	114.5	114.2	113	2.162	21.0099	3
Q9Y6M1	Insulin-like growth factor 2 mRNA-binding protein 2	1.143	1.095	0	13.8376	8.51419	5	9	5	1	599	66.081	8.46		92.6	105.9	101.4	7.06	4.28	4.26	97.6	95.1	85.2	100.7	107.9	109.1	101.7	97	105.6	0.389	13.0602	5
P67936	Tropomyosin alpha-4 chain	1.059	1.095	0	123.688	54.4355	20	401	7	1	248	28.504	4.69		95.1	100.8	104.1	1.77	1.61	0.53	97	94.6	93.8	98.9	101.8	101.6	104.1	103.6	104.7	40.596	1068.98	20
Q9H299	SH3 domain-binding glutamic acid-rich-like protein 3	1.079	1.094	0	28.0408	47.3118	5	53	5	1	93	10.431	4.93		94.5	102	103.4	0.65	0.54	0.2	94.7	95.1	93.9	101.7	101.7	102.7	103.6	103.2	103.5	14.849	116.804	5
Q14444	Caprin-1	1.116	1.094	0	20.2032	6.48801	5	19	5	1	709	78.318	5.25		93.5	104.3	102.3	0.64	1.33	0.85	92.8	93.9	93.7	105.9	103.8	103.2	101.4	102.3	103.1	0.701	32.4403	5
P46821	Microtubule-associated protein 1B	1.01	1.094	0	133.402	17.9092	37	93	37	1	2468	270.468	4.81		96.6	97.6	105.7	2.5	4.85	2.29	99.3	96.1	94.5	92.9	97.5	102.4	107.8	106.3	103.1	1.209	192.482	37
Q13938	Calcyphosin	1.162	1.094	0	16.8102	14.9091	4	6	4	1	275	30.221	6.04		92.2	107	100.8	1.14	1.28	0.62	93.4	91.5	91.6	105.6	108.4	107.1	101	100.1	101.3	0.778	15.3854	4
P30622	CAP-Gly domain-containing linker protein 1	1.085	1.093	0	21.3787	4.38108	7	10	7	1	1438	162.147	5.36		94.4	102.4	103.2	0.86	1.81	2.06	94.7	93.5	95	100.5	102.6	104.2	104.8	104	100.8	0.192	14.7942	7
P42345	Serine/threonine-protein kinase mTOR	1.217	1.093	0.00138568	5.41404	0.666928	2	3	2	1	2549	288.707	7.17		90.6	110.3	99.1	7.15	1.62	5.6	94.2	83.1	94.5	111.1	111.5	108.3	94.7	105.3	97.2	0.03	2.53818	2
Q9Y6Y8	SEC23-interacting protein	1.069	1.093	0	12.175	3.7	4	15	3	1	1000	111.007	5.54		94.9	101.4	103.7	2.23	14.79	16.5	93.4		96.4	90.8		112	115.8		91.6	0.212	29.5067	4
Q9NQW7	Xaa-Pro aminopeptidase 1	1.133	1.093	0	17.125	7.0626	5	11	5	1	623	69.873	5.67		93	105.4	101.6	3.72	3.37	0.84	93.2	96.3	89.4	104.1	102.6	109.4	102.6	101.1	101.2	0.343	23.5013	5
Q9UII2	ATPase inhibitor, mitochondrial	1.1	1.093	0	10.4813	20.7547	3	17	3	1	106	12.241	9.35		94	103.3	102.7	1.62	2.26	1.7	95.4	94.1	92.4	103.1	101.1	105.8	101.5	104.7	101.8	2.162	36.4155	3
Q15758	Neutral amino acid transporter B(0)	0.989	1.092	0	10.0456	5.73013	3	6	3	1	541	56.562	5.48		97.4	96.3	106.4	3.08	6.2	5.28	99.8	98.4	94	99.2	89.4	100.2	101.1	112.2	105.8	0.369	8.45257	3
Q9P299	Coatomer subunit zeta-2	1.139	1.092	0	9.01885	12.8571	3	7	3	1	210	23.533	5.17		92.8	105.8	101.4	6.85	2.21	6.52	98.7	93.7	86.1	104	108.4	104.9	97.3	97.9	109	1.512	10.3597	3
P54652	Heat shock-related 70 kDa protein 2	0.978	1.091	0	61.6501	18.7793	13	75	5	1	639	69.978	5.74		97.7	95.6	106.7	1.58	8.04	8.56	97.3	99.5	96.5	90	104.4	92.3	112.7	96.2	111.2	1.907	198.95	13
Q9H3K2	Growth hormone-inducible transmembrane protein	1.127	1.091	0	8.60546	9.27536	3	6	3	1	345	37.181	9.94		93.2	105	101.7	4.62	7.25	3.25	90.2	98.2	91.3	110.4	96.3	108.4	99.4	105.5	100.3	0.501	4.81039	3
P20340	Ras-related protein Rab-6A	1.045	1.091	0	23.011	25	5	43	4	1	208	23.578	5.54		95.7	99.9	104.4	3.25	5.31	2.22	98.4	96.3	92.3	94.7	99.9	105.3	107	103.8	102.4	1.254	113.468	5
O75439	Mitochondrial-processing peptidase subunit beta	1.137	1.091	0	7.9932	8.58896	4	4	4	1	489	54.331	6.83		92.9	105.7	101.4	11.08	7.38	2.47	100.2	85.6		100.2	111.2		99.6	103.1		0.389	4.03945	4
P54725	UV excision repair protein RAD23 homolog A	1.119	1.09	0	21.0756	19.8347	6	16	4	1	363	39.585	4.58		93.5	104.6	101.9	2.3	1.12	1.17	94.1	91.1	95.3	103.8	106	104.2	102.1	102.9	100.6	1.581	33.7945	6
P14324	Farnesyl pyrophosphate synthase	1.023	1.09	0.00100251	6.21714	4.53461	2	8	2	1	419	48.245	6.15		96.4	98.6	105	4.83	6.29	1.87	97.7	100.2	91.2	98.4	92.5	104.9	103.9	107.3	103.9	0.35	4.20018	2
P16435	NADPH--cytochrome P450 reductase	1.322	1.09	0	8.06314	3.84047	3	5	3	1	677	76.641	5.58		87.9	116.2	95.8	9.83	14.47	8.83	78.1	94.5	91.2	134.3	101.1	113.3	87.5	104.4	95.5	0.205	2.12811	3
P16949	Stathmin	1.061	1.09	0	28.7451	44.2953	8	20	8	1	149	17.292	5.97		95.2	101	103.8	2.05	1.56	3.32	95.6	97	93.1	102	101.8	99.2	102.4	101.2	107.7	9	39.8003	8
Q96G03	Phosphoglucomutase-2	1.034	1.089	0	15.6188	7.84314	5	11	4	1	612	68.24	6.73		96	99.3	104.6	1.86	2.15	3.64	96	97.9	94.3	98.1	101.8	98	105.9	100.4	107.7	0.324	17.0957	5
Q5UCC4	ER membrane protein complex subunit 10	1.176	1.089	0	7.59842	8.01527	3	3	3	1	262	27.33	6.13		91.9	108.1	100.1	3.94	10.2	7.39	89.3		94.4	115.9		100.3	94.8		105.3	0.778	6.03886	3
Q16643	Drebrin	1.163	1.089	0	42.4385	16.3328	10	27	10	1	649	71.385	4.45		92.3	107.3	100.5	3.95	8.33	5.32	94.6	88.1	94.1	100.4	117.4	104	105	94.6	101.9	1.555	63.9484	10
Q99584	Protein S100-A13	1.16	1.089	0	27.5108	36.7347	5	37	5	1	98	11.464	6.16		92.3	107.1	100.6	0.24	0.47	0.28	92.4	92.5	92.1	106.9	106.7	107.7	100.7	100.8	100.2	9	84.9238	5
Q15637	Splicing factor 1	0.895	1.089	0	8.17855	3.59937	2	3	2	1	639	68.286	8.98		100.5	90	109.5	3.5	6.46	2.1	98	103		94.1	85.9		107.9	111.1		0.334	6.10382	2
Q5T1M5	FK506-binding protein 15	1.125	1.089	0	11.0283	3.60952	3	3	3	1	1219	133.547	5.2		93.3	105	101.6	0.97	1.51	0.67	93.2	94.3	92.5	105.1	103.4	106.6	101.6	102.3	101	0.118	7.9756	3
Q9NVA1	Ubiquinol-cytochrome-c reductase complex assembly factor 1	1.193	1.089	0.00138568	5.9716	5.68562	2	3	2	1	299	34.578	8.91		91.4	109.1	99.5	2.55	1.6	4.09	89.8	93.1		107.8	110.3		102.4	96.6		0.311	3.95598	2
O14735	CDP-diacylglycerol--inositol 3-phosphatidyltransferase	1.168	1.088	0.00138568	5.37066	7.98122	2	3	2	1	213	23.523	8.03		92.1	107.6	100.3	5.88	1.9	7.44	88.3		96	106.2		109	105.5		95	0.52	6.13979	2
Q08380	Galectin-3-binding protein	1.096	1.088	0.00100251	6.25364	6.66667	2	3	2	1	585	65.289	5.27		94.2	103.3	102.5	3.49	1.89	1.32	92.3	98	92.4	104.2	101	104.6	103.5	101	103.1	0.15	5.3056	2
Q16678	Cytochrome P450 1B1	1.147	1.088	0	20.2647	10.1289	7	15	7	1	543	60.807	8.98		92.7	106.3	100.9	2.87	2.66	0.53	95.8	91.1	91.3	103.2	108.5	107.3	101	100.3	101.4	0.607	30.2148	7
O43813	Glutathione S-transferase LANCL1	1.147	1.088	0	11.5717	9.02256	4	7	4	1	399	45.254	7.75		92.7	106.3	100.9	2.32	4	2.08		94.3	91.2		103.3	109.3		102.4	99.4	0.52	7.70746	4
Q01130	Serine/arginine-rich splicing factor 2	1.073	1.088	0	18.6608	17.6471	4	16	4	1	221	25.461	11.85		94.9	101.9	103.3	0.28	0.87	0.71	95.1	94.6	95	100.8	102.5	102.3	104.1	102.9	102.7	2.511	38.6867	4
Q9UKV3	Apoptotic chromatin condensation inducer in the nucleus	1.039	1.088	0.00348129	4.29909	1.64057	2	3	2	1	1341	151.771	6.43		96	99.7	104.4	6.07	3.23	2.5	100.1	91.8		97.4	101.9		102.5	106.2		0.06	4.48028	2
P20020	Plasma membrane calcium-transporting ATPase 1	1.166	1.087	0	45.9174	12.2951	14	29	8	1	1220	134.6	5.91		92.2	107.5	100.3	6.82	5.07	1.97	98.2	92.8	85.6	103.7	105.1	113.8	98.2	102.1	100.6	0.607	47.1773	14
P55735	Protein SEC13 homolog	1.136	1.087	0	31.6189	29.1925	7	31	7	1	322	35.518	5.48		93.1	105.7	101.2	1.38	0.94	2.2	91.7	94.3	93.2	104.6	106.3	106.3	103.7	99.4	100.5	2.162	79.6363	7
Q8NC51	Plasminogen activator inhibitor 1 RNA-binding protein	1.034	1.087	0	14.2279	9.80392	3	6	3	1	408	44.938	8.65		96.1	99.4	104.5	3.19	5.45	3.22	99.7	94.7	94.1	93.9	104.7	99.5	106.4	100.6	106.4	0.334	12.5475	3
Q8WX93	Palladin	1.068	1.087	0	60.2695	9.97831	12	38	12	1	1383	150.47	7.09		95.1	101.6	103.3	0.78	0.75	1.07	95.6	95.4	94.2	102.3	100.8	101.6	102.1	103.8	104.2	0.575	80.1038	12
P38159	RNA-binding motif protein, X chromosome	1.132	1.087	0	15.3702	12.2762	5	11	5	1	391	42.306	10.05		93.2	105.5	101.3	2.96	1.21	3.03	96	90.5	93.2	106.3	106.2	104	97.7	103.3	102.8	0.417	18.9716	5
Q9UHB9	Signal recognition particle subunit SRP68	1.082	1.086	0	21.3957	9.88836	4	8	4	1	627	70.686	8.56		94.7	102.4	102.9	5.71	3.53	4.96	96.8	98.7	88.6	105.4	98.4	103.4	97.8	102.9	108	0.307	11.3743	4
P46783	40S ribosomal protein S10	1.118	1.086	0	16.3751	34.5455	7	18	6	1	165	18.886	10.15		93.6	104.6	101.7	2.89	1.18	1.97	92.2	96.8	92	104.3	103.7	106	103.6	99.6	102	2.455	29.4236	7
P50416	Carnitine O-palmitoyltransferase 1, liver isoform	1.151	1.086	0	17.5196	8.4088	6	10	6	1	773	88.311	8.65		92.7	106.7	100.7	2.47	1.25	1.05	93.7	94.3	90.1	106.5	105.5	108.1	99.9	100.3	101.9	0.35	18.0782	6
Q5JTV8	Torsin-1A-interacting protein 1	1.097	1.086	0	14.8931	8.57633	6	11	6	1	583	66.208	8.18		94.3	103.4	102.4	4.25	2.03	5.96	95.5	97.5	89.8	103.9	105.1	101	100.6	97.4	109.2	0.484	19.6081	6
P11234	Ras-related protein Ral-B	1.057	1.086	0	11.4904	9.2233	2	10	1	1	206	23.394	6.62		95.5	100.9	103.7	2.03	6.69	5.81	97.7	94	94.7	98.2	108.5	95.9	104.1	97.4	109.5	0.995	24.3013	2
P27695	DNA-(apurinic or apyrimidinic site) lyase	1.13	1.086	0	34.882	27.673	8	26	8	1	318	35.532	8.12		93.3	105.4	101.3	0.97	1.66	0.99	94.3	92.5	93.1	104	107.4	104.8	101.7	100.2	102	2.162	51.8136	8
P26006	Integrin alpha-3	1.026	1.086	0	15.6704	4.94767	5	13	5	1	1051	116.538	6.77		96.4	98.9	104.7	3.25	3.54	1.56	94.4	94.7	100	99.3	102.3	95.3	106.3	103	104.7	0.284	22.3643	5
P51665	26S proteasome non-ATPase regulatory subunit 7	1.156	1.086	0.00100251	7.39768	6.17284	2	3	2	1	324	37.002	6.77		92.5	107	100.5	0.55	0.64	0.17	92.2	92.9		107.5	106.5		100.3	100.6		0.585	4.81376	2
Q9ULZ3	Apoptosis-associated speck-like protein containing a CARD	1.067	1.085	0.0026178	4.62652	9.74359	2	3	2	1	195	21.613	6.34		95.2	101.5	103.3	2.32	0.52	2.65	96.7	93.6		101.9	101.2		101.4	105.2		0.468	4.39886	2
P04424	Argininosuccinate lyase	1.07	1.085	0	9.22801	6.89655	3	3	3	1	464	51.625	6.48		95.1	101.7	103.2	4.02	3.94	7.59		92.4	97.8		98.9	104.6		108.7	97.7	0.292	4.76245	3
P42574	Caspase-3	1.085	1.085	0	10.8017	14.4404	3	6	3	1	277	31.587	6.54		94.6	102.7	102.7	4.25	2.17	4.71	90.5	98.6	94.7	103.6	104.3	100.1	105.8	97.1	105.1	0.501	14.5459	3
Q07954	Prolow-density lipoprotein receptor-related protein 1	1.061	1.085	0	141.754	11.0475	43	74	43	1	4544	504.276	5.39		95.3	101.2	103.5	1.44	1.48	0.39	96.2	96.1	93.8	99.9	100.8	102.8	103.9	103.1	103.4	0.494	123.276	43
P30533	Alpha-2-macroglobulin receptor-associated protein	1.14	1.085	0	35.7178	31.3725	12	24	12	1	357	41.441	8.78		93	106	101	2.11	1.29	1.35	95.3	92.2	91.7	105	105.4	107.6	99.7	102.4	100.8	1.894	50.0769	12
O76074	cGMP-specific 3',5'-cyclic phosphodiesterase	1.013	1.085	0.00764895	3.71369	1.48571	2	4	2	1	875	99.921	6.09		96.8	98.1	105.1	5.74	10.86	15.44	100.8		92.9	105.6		90.6	93.6		116.5	0.086	3.97819	2
O14950	Myosin regulatory light chain 12B	1.038	1.084	0	52.1662	66.2791	9	103	3	1	172	19.767	4.84		96.1	99.7	104.2	1.66	2.68	1.03	95.5	97.9	94.9	100.9	96.7	101.6	103.6	105.4	103.5	11.328	266.873	9
Q9BSJ8	Extended synaptotagmin-1	1.019	1.084	0	20.7975	7.88043	8	14	8	1	1104	122.78	5.83		96.7	98.5	104.8	1.92	6	4.51	96.6	94.9	98.6	103.4	100.1	91.9	100	105	109.4	0.374	20.8468	8
Q969E4	Transcription elongation factor A protein-like 3	0.924	1.083	0	19.5674	22	5	7	5	1	200	22.489	4.92		99.7	92.2	108.1	7.35	5.71	1.94	93.3	98.2	107.7	96.6	93.6	86.4	110.1	108.2	105.9	1.154	14.0326	5
Q96RF0	Sorting nexin-18	1.036	1.083	0	9.04897	6.21019	3	5	3	1	628	68.851	5.68		96.2	99.6	104.2	4	2.4	5.98	93.5	98.9		97.9	101.3		108.6	99.8		0.28	11.0078	3
O75347	Tubulin-specific chaperone A	0.967	1.083	0	16.1964	41.6667	5	16	5	1	108	12.847	5.29		98.4	95.1	106.6	6.12	10.54	3.87	95.9	105.2	93.9	100.5	83.5	101.2	103.6	111.3	104.8	4.179	31.5996	5
P06753	Tropomyosin alpha-3 chain	1.088	1.082	0	86.602	46.3158	18	297	3	1	285	32.93	4.72		94.6	103	102.4	0.44	0.34	0.47	94.1	94.9	94.8	103	102.6	103.3	102.9	102.5	101.9	10.007	684.283	18
Q9UBI6	Guanine nucleotide-binding protein G(I)/G(S)/G(O) subunit gamma-12	1.056	1.082	0	14.4862	44.4444	3	14	3	1	72	8.001	8.97		95.6	101	103.5	1.62	4.44	2.96	97.3	95.3	94.2	95.8	103.4	103.6	106.9	101.2	102.2	5.31	40.4244	3
Q01085	Nucleolysin TIAR	1.183	1.082	0.00180261	4.80224	4.53333	2	3	2	1	375	41.564	7.74		91.9	108.7	99.4	4.22	1.95	6.03		89.1	94.6		107.2	110.2		103.6	95.2	0.259	3.70572	2
P43304	Glycerol-3-phosphate dehydrogenase, mitochondrial	1.153	1.082	0	34.1888	12.6547	9	12	9	1	727	80.802	7.69		92.7	106.9	100.3	4.68	6.44	4	97.1	92.8	88.4	103.3	102.6	114.9	99.6	104.7	96.7	0.585	22.5855	9
P62851	40S ribosomal protein S25	1.147	1.082	0	11.2372	22.4	3	17	3	1	125	13.734	10.11		92.9	106.6	100.5	3.14	2.6	1.76	95.1	94	89.6	106.3	104	109.5	98.6	102	100.9	3.642	41.2135	3
Q9UBQ5	Eukaryotic translation initiation factor 3 subunit K	1.085	1.082	0.00100251	7.37338	8.25688	2	7	2	1	218	25.043	4.93		94.7	102.8	102.5	2.21	2.41	3.5	94.1	97.1	93	99.9	104.1	104.3	106	98.8	102.7	0.468	11.6711	2
Q13637	Ras-related protein Rab-32	1.144	1.081	0.000548246	7.43389	10.6667	2	5	2	1	225	24.982	6.54		93	106.4	100.6	4.1	3.21	3.4	95.8	94.5	88.7	102.5	108.7	108	101.7	96.8	103.3	0.334	6.70084	2
Q13425	Beta-2-syntrophin	1.157	1.081	0.00100251	6.87708	4.07407	2	6	2	1	540	57.913	8.82		92.6	107.2	100.2	0.04	6.03	6.41	92.6	92.7		111.7	102.6		95.6	104.7		0.15	14.8024	2
P29966	Myristoylated alanine-rich C-kinase substrate	1.063	1.081	0	70.3532	43.6747	8	45	8	1	332	31.536	4.45		95.4	101.4	103.2	2.03	0.58	2.37	96.8	93.2	96.3	101.5	100.8	102	101.8	106	101.7	11.115	126.104	8
Q9H0U3	Magnesium transporter protein 1	1.152	1.081	0	8.4701	7.16418	3	4	3	1	335	38.011	9.63		92.8	106.9	100.3	3.92	5.4	2.13	95.4		90.2	102.8		111	101.8		98.8	0.501	6.00713	3
P09497	Clathrin light chain B	1.083	1.081	0	35.0861	30.5677	9	32	9	1	229	25.175	4.64		94.8	102.7	102.5	3.36	4.37	1.27	96.3	97	91.1	100.7	99.6	107.8	103	103.5	101	14.849	67.2788	9
Q9NP81	Serine--tRNA ligase, mitochondrial	1.049	1.081	0.0026178	4.66722	6.56371	2	2	2	1	518	58.246	8.13		95.8	100.6	103.6	0.31	3.76	3.93		95.6	96		97.9	103.2		106.5	100.7	0.145	0	2
O60271	C-Jun-amino-terminal kinase-interacting protein 4	1.039	1.081	0	33.6144	8.40273	10	16	10	1	1321	146.115	5.15		96.2	99.9	103.9	2.17	0.34	2.14	98.2	96.3	94	100.2	99.5	100	101.6	104.1	106.1	0.338	29.3369	10
P10253	Lysosomal alpha-glucosidase	1.008	1.081	0	21.6786	6.61765	6	11	6	1	952	105.257	6		97.1	97.9	105	3.12	8.25	6.41	98.9	93.6	98.8	101.5	103.5	88.6	99.6	102.8	112.5	0.389	22.6961	6
Q92504	Zinc transporter SLC39A7	1.183	1.081	0	11.2206	5.33049	3	6	3	1	469	50.087	6.87		91.9	108.8	99.3	9.34	8.41	0.56	85.8	98		115.2	102.3		98.9	99.7		0.874	4.9947	3
Q9UMY4	Sorting nexin-12	1.019	1.08	0.00180261	4.97357	11.1111	2	10	1	1	162	18.873	8.44		96.8	98.7	104.5	0.21	7.62	7.39		96.9	96.6		104	93.4		99.1	110	0.52	22.9579	2
Q14157	Ubiquitin-associated protein 2-like	1.061	1.08	0	10.8392	3.95584	4	5	4	1	1087	114.465	7.11		95.5	101.4	103.1	0.18	8.27	8.3	95.4	95.6		95.4	107.3		109.2	97.1		0.301	7.82023	4
Q6P2Q9	Pre-mRNA-processing-splicing factor 8	1.177	1.08	0	16.2903	1.92719	5	6	5	1	2335	273.427	8.84		92.1	108.4	99.5	5.24	1.19	3.56	95.5		88.7	107.5		109.3	97		102	0.081	12.0623	5
P56199	Integrin alpha-1	1.159	1.079	0	12.5141	3.39271	4	7	4	1	1179	130.765	6.29		92.6	107.4	100	3.53	7.02	4.57	94.4	94.7	88.9	106.2	100.5	115.5	99.5	104.8	95.7	0.15	8.9516	4
Q9UBQ7	Glyoxylate reductase/hydroxypyruvate reductase	1.098	1.079	0	21.9429	19.8171	6	10	6	1	328	35.646	7.39		94.4	103.7	101.9	1.78	4.57	6.29	96.1	94.4	92.7	108	104.4	98.6	95.9	101.1	108.6	1.448	22.3853	6
Q99613	Eukaryotic translation initiation factor 3 subunit C	1.114	1.079	0	26.0593	9.4195	8	16	8	1	913	105.278	5.68		94	104.6	101.4	3.92	2.92	1.78	93.7	97.8	90.4	103.1	102.7	108.2	103.2	99.6	101.4	0.468	27.7822	8
Q12805	EGF-containing fibulin-like extracellular matrix protein 1	1.055	1.079	0	34.9609	20.4868	9	20	9	1	493	54.604	5.07		95.7	101	103.3	3.68	7.11	3.56	96.2	92	99	99.5	108.8	94.7	104.3	99.2	106.3	1.424	38.8789	9
Q13242	Serine/arginine-rich splicing factor 9	1.066	1.079	0	11.1425	19.0045	4	6	4	1	221	25.526	8.65		95.4	101.7	102.9	3.27	3.78	6.53	95.7	98.4	92.1	104.3	103.6	97.3	100	98.1	110.6	0.778	11.9368	4
Q16186	Proteasomal ubiquitin receptor ADRM1	1.093	1.079	0.00138568	5.80563	4.914	2	4	2	1	407	42.127	5.07		94.6	103.4	102	0.52	0.75	1.11	94.1	94.5	95.1	103.4	102.6	104.2	102.5	102.8	100.7	0.468	2.62661	2
Q96LD4	E3 ubiquitin-protein ligase TRIM47	1.069	1.078	0	12.4071	6.73981	4	4	4	1	638	69.488	6.44		95.3	101.9	102.8	7.47	8.86	6.17	89.9	103.4	92.7	101.4	93.2	111.2	108.7	103.5	96.1	0.274	7.27854	4
P20700	Lamin-B1	1.124	1.078	0	90.4345	35.4949	22	74	18	1	586	66.368	5.16		93.7	105.3	101	0.42	0.52	0.87	93.9	93.9	93.2	105.2	105.9	104.8	100.8	100.2	101.9	3.642	167.135	22
P30049	ATP synthase subunit delta, mitochondrial	1.099	1.078	0	18.0408	13.6905	2	15	2	1	168	17.479	5.49		94.4	103.8	101.8	1.93	0.65	2.41	96	92.4	94.8	104.2	103	104.2	99.8	104.5	101	2.162	44.2124	2
P06703	Protein S100-A6	1.196	1.078	0	19.2326	64.4444	5	71	5	1	90	10.173	5.48		91.6	109.6	98.8	2.04	1.73	0.28	93.8	90.6	90.6	107.4	110.4	111	98.8	99	98.5	24.119	176.005	5
P30038	Delta-1-pyrroline-5-carboxylate dehydrogenase, mitochondrial	1.106	1.078	0	11.3412	8.52575	4	5	4	1	563	61.681	8.07		94.2	104.2	101.5	3.71	1.32	2.08	96.7		91.7	103.3		105.2	100.1		103	0.283	6.21408	4
Q9H2D6	TRIO and F-actin-binding protein	1.024	1.077	0	22.3635	3.08668	7	13	6	1	2365	261.217	8.48		96.7	99	104.2	6.86	2.82	3.69	94.5	91.5	104.2	100.1	101.1	95.9	105.4	107.4	99.9	0.105	25.8036	7
Q15121	Astrocytic phosphoprotein PEA-15	1.011	1.077	0	14.4168	16.1538	3	19	3	1	130	15.031	5.02		97.1	98.2	104.6	0.92	1.93	2.22	97.1	98.1	96.3	100.3	97.9	96.5	102.7	104.1	107.2	2.162	36.3424	3
Q13148	TAR DNA-binding protein 43	1.088	1.077	0	16.2103	11.3527	6	12	6	1	414	44.711	6.19		94.8	103.1	102.1	3.38	5.36	2.58	97.2	95.9	91.2	97.7	103	108.7	105.1	101.1	100.1	1.069	10.7257	6
P63220	40S ribosomal protein S21	1.089	1.077	0	15.4817	49.3976	5	15	5	1	83	9.106	8.5		94.7	103.2	102	1.95	0.01	1.81	94.8	96.6	92.9	103.2	103.2	103.2	102	100.2	103.9	4.179	35.5598	5
P53041	Serine/threonine-protein phosphatase 5	1.151	1.077	0	18.4909	11.6232	5	11	5	1	499	56.842	6.28		92.9	107	100.1	4.82	5.28	2.45	88.4	93.1	97.3	113.5	104	103.4	98.2	102.9	99.3	0.45	19.612	5
Q13435	Splicing factor 3B subunit 2	1.035	1.077	0	21.4159	8.82682	7	11	7	1	895	100.165	5.67		96.4	99.8	103.8	5.3	8.81	3.55	98.5	100.1	90.6	96.1	93.4	109.8	105.3	106.5	99.6	0.363	15.5744	7
Q96CV9	Optineurin	1.028	1.077	0	17.669	10.7452	6	12	6	1	577	65.881	5.17		96.6	99.3	104	3.57	0.97	2.96	100.1	96.5	93.2	98.4	100.3	99.3	101.5	103.2	107.5	0.413	18.5897	6
Q9H2U2	Inorganic pyrophosphatase 2, mitochondrial	1.091	1.077	0	14.1255	15.8683	4	9	4	1	334	37.896	7.39		94.7	103.3	102	1.8	0.34	1.33	96.7	93.8	93.7	102.9	103.5	103.6	100.4	102.7	102.8	0.445	16.2372	4
Q86UE4	Protein LYRIC	0.914	1.077	0	33.5548	13.5739	8	15	8	1	582	63.799	9.32		100.3	91.7	108	2.56	3.44	0.73	98	103.1	99.8	94.9	88.6	91.6	107.1	108.3	108.6	1.154	25.795	8
Q9Y680	Peptidyl-prolyl cis-trans isomerase FKBP7	1.068	1.076	0	9.9175	15.3153	4	10	4	1	222	25.778	6.32		95.4	101.9	102.7	1.15	3.59	4.16	96.7	95.1	94.6	102.9	104.9	97.8	100.4	100	107.6	0.719	10.8421	4
P48739	Phosphatidylinositol transfer protein beta isoform	1.117	1.076	0	20.1408	24.3542	6	16	5	1	271	31.52	6.87		93.9	105	101.1	3.56	1.56	1.94	94.5	90.4	97	104	106.8	104.1	101.6	102.8	98.9	0.823	22.3989	6
Q02809	Procollagen-lysine,2-oxoglutarate 5-dioxygenase 1	1.056	1.076	0	19.5557	7.42779	6	14	6	1	727	83.497	6.95		95.8	101.1	103.1	2.75	4.45	3.71	98.4	95.7	93.2	100.9	96.8	105.8	100.7	107.5	101	0.334	28.9366	6
P09012	U1 small nuclear ribonucleoprotein A	1.069	1.076	0	14.3559	18.0851	5	12	4	1	282	31.259	9.83		95.4	102	102.6	3.66	0.04	3.37		97.9	92.9		102	102		100.2	105.1	1.61	24.8154	5
Q13885	Tubulin beta-2A chain	1.084	1.076	0	121.857	35.2809	13	401	1	1	445	49.875	4.89		94.9	102.9	102.2	5.61	0.14	5.07	98.7		91.2	102.8		103	98.5		105.8	19.153	1080.28	13
Q9UH65	Switch-associated protein 70	1.078	1.076	0	25.7809	11.6239	8	15	8	1	585	68.954	5.87		95.1	102.6	102.3	0.9	3.66	4.47	95.8	95.4	94.1	104.4	105.1	98.2	99.8	99.5	107.6	0.567	23.2029	8
O75822	Eukaryotic translation initiation factor 3 subunit J	1.143	1.076	0	13.5256	14.7287	4	7	4	1	258	29.045	4.83		93.2	106.5	100.3	1.33	2.18	1.24	94.6	92.8	92.3	103.9	108.2	107.5	101.5	99	100.3	0.778	10.7689	4
P35555	Fibrillin-1	1.071	1.075	0	49.1803	6.33925	16	24	16	1	2871	312.083	4.93		95.4	102.1	102.5	3.6	0.96	3.1	94.6	99.1	92.4	101.2	102	103.1	104.2	98.9	104.5	0.266	33.4436	16
P49773	Histidine triad nucleotide-binding protein 1	1.096	1.075	0	8.26736	12.6984	2	8	2	1	126	13.793	6.95		94.6	103.7	101.7	2.59	1.67	2.06	96.9	92	95	103.8	105.3	101.9	99.3	102.7	103.1	1.371	20.7179	2
Q96QK1	Vacuolar protein sorting-associated protein 35	1.059	1.075	0	54.892	18.2161	14	44	14	1	796	91.649	5.49		95.7	101.4	102.9	2.23	2.39	3.35	97.6	93.4	96.2	103.4	101.9	98.7	98.9	104.6	105.2	1.188	87.0274	14
Q8TCJ2	Dolichyl-diphosphooligosaccharide--protein glycosyltransferase subunit STT3B	1.126	1.075	0	16.9034	6.05327	5	15	4	1	826	93.614	8.91		93.7	105.5	100.7	2.23	2.29	1.04	95.4	94.4	91.4	104.6	103.7	108.3	100	101.9	100.3	0.315	28.5857	5
Q9ULC3	Ras-related protein Rab-23	1.105	1.075	0	27.8313	27.0042	6	20	6	1	237	26.643	6.6		94.3	104.3	101.4	2.23	0.56	2.18	96.8	93.2	93	104.3	104.8	103.7	99	101.9	103.3	1.929	40.4167	6
Q9HAB8	Phosphopantothenate--cysteine ligase	1.118	1.075	0.00380068	4.15874	4.82315	2	4	2	1	311	33.984	6.71		94	105	101	1.47	3.35	2.83	93.9	92.6	95.4	101.9	108.9	104.3	104.1	98.6	100.3	0.274	6.01785	2
O43396	Thioredoxin-like protein 1	1.089	1.075	0	20.2917	24.5675	5	11	5	1	289	32.231	4.96		94.8	103.3	101.9	2.63	1.6	4.05	93.9	97.6	92.9	102.3	105.2	102.3	103.7	97.2	104.8	1.054	13.7987	5
Q16134	Electron transfer flavoprotein-ubiquinone oxidoreductase, mitochondrial	1.153	1.075	0	8.09573	5.02431	3	4	3	1	617	68.452	7.55		92.9	107.2	99.9	3.2	2.33	0.47	90.8	95		108.9	105.4		100.2	99.6		0.184	7.27335	3
Q9BRF8	Serine/threonine-protein phosphatase CPPED1	1.045	1.075	0	11.467	8.9172	3	8	3	1	314	35.526	6.2		96.2	100.5	103.3	1.92	2	3.53	94.2	97.8	96.5	98.3	101	102.2	107.5	101.2	101.2	0.624	12.7234	3
P26447	Protein S100-A4	1.164	1.074	0	24.2345	25.7426	4	122	4	1	101	11.721	6.11		92.6	107.8	99.5	0.82	0.75	0.24	93.4	92.7	91.8	106.9	108	108.5	99.7	99.3	99.6	13.678	281.803	4
P00390	Glutathione reductase, mitochondrial	1.038	1.074	0	18.3238	12.2605	6	10	6	1	522	56.221	8.5		96.4	100.1	103.5	4.42	0.06	4.17	99.4	93.4		100.1	100		100.5	106.6		0.61	18.4509	6
Q09666	Neuroblast differentiation-associated protein AHNAK	0.974	1.074	0	1338.35	62.1732	216	2032	214	1	5890	628.699	6.15		98.4	95.9	105.7	0.36	0.78	0.38	98.4	98.8	98.1	96.2	95	96.4	105.5	106.2	105.5	4.44	4388.55	216
Q9HAV0	Guanine nucleotide-binding protein subunit beta-4	1.097	1.074	0	27.3755	13.5294	5	31	2	1	340	37.543	6		94.6	103.8	101.6	5.47	2.53	2.52	94.7	99.7	89.4	103.6	101.3	106.5	101.7	99	104.1	2.162	77.6557	5
P15104	Glutamine synthetase	1.065	1.074	0.00100251	7.0721	5.89812	3	5	3	1	373	42.037	6.89		95.6	101.8	102.6	3.5	2.27	1.01	98	93.2		100.1	103.4		101.9	103.4		0.413	9.09236	3
P39019	40S ribosomal protein S19	1.049	1.073	0	21.6071	28.9655	4	16	4	1	145	16.051	10.32		96.1	100.8	103.1	7.7	6.59	1.97	103	97	88.3	93.6	102.1	106.7	103.4	101	105	1.61	41.7996	4
Q14192	Four and a half LIM domains protein 2	1.058	1.073	0	58.2748	43.7276	12	63	12	1	279	32.171	7.55		95.8	101.3	102.8	1.03	0.24	1.08	96.1	94.7	96.6	101.6	101.2	101.3	102.3	104.1	102.1	4.78	147.883	12
Q8IUD2	ELKS/Rab6-interacting/CAST family member 1	1.094	1.073	0	12.6695	3.1362	4	7	4	1	1116	128.008	5.97		94.7	103.6	101.6	2.93	0.14	2.87	92.8		96.7	103.5		103.7	103.7		99.6	0.124	16.5691	4
P20338	Ras-related protein Rab-4A	1.052	1.073	0	11.8464	9.63303	2	35	1	1	218	24.374	6.07		96	101	103	1.94	2.64	0.78	94.7	97.3		102.9	99.1		102.4	103.6		0.585	92.6368	2
P98082	Disabled homolog 2	1.038	1.072	0	24.1942	8.83117	6	12	6	1	770	82.397	5.53		96.4	100.1	103.4	1.37	0.5	1.76	97.2	97.2	94.9	100.3	100.5	99.5	102.4	102.3	105.5	0.565	25.9211	6
P21266	Glutathione S-transferase Mu 3	1.127	1.072	0	36.7276	31.5556	9	29	8	1	225	26.542	5.54		93.8	105.7	100.6	4.63	0.86	4	96	96.5	88.8	106.3	104.6	106.1	97.7	98.9	105.2	3.281	47.9198	9
O60763	General vesicular transport factor p115	1.063	1.072	0	46.6304	12.2661	11	24	11	1	962	107.828	4.91		95.7	101.7	102.6	3.9	5.49	1.87	99.2	91.8	96.1	96.9	107.8	100.5	103.9	100.4	103.5	0.778	56.7597	11
P10644	cAMP-dependent protein kinase type I-alpha regulatory subunit	1.092	1.072	0	24.465	21.2598	7	11	7	1	381	42.955	5.35		94.8	103.5	101.6	2.76	0.28	2.49	92.7	97.8	94	103.4	103.3	103.9	103.9	98.9	102.2	1.239	25.3027	7
Q92900	Regulator of nonsense transcripts 1	1.151	1.072	0	7.78594	2.3915	3	3	3	1	1129	124.267	6.61		93.1	107.1	99.8	3.97	1.47	2.12	95.7	90.5		106	108.2		98.3	101.3		0.118	6.90336	3
Q9NP97	Dynein light chain roadblock-type 1	1.088	1.072	0.00100251	6.65905	29.1667	2	8	2	1	96	10.915	7.25		95	103.3	101.8	1.81	1.13	0.79	96	93	95.9	103.1	104.5	102.2	100.9	102.5	101.9	1.154	12.5043	2
Q9Y2B0	Protein canopy homolog 2	1.081	1.071	0	23.6347	37.3626	6	19	6	1	182	20.639	4.92		95.2	102.9	102	1.54	0.22	1.26	95.4	96.5	93.6	102.7	102.8	103.1	101.9	100.7	103.3	2.831	40.3845	6
P18084	Integrin beta-5	1.103	1.071	0	25.3883	9.88736	7	18	7	1	799	87.996	6.06		94.5	104.2	101.3	0.74	3.36	4.14	94.7	95.1	93.8	104.9	107.3	100.4	100.4	97.6	105.8	0.456	30.1873	7
Q9Y4P3	Transducin beta-like protein 2	1.127	1.071	0	11.7216	7.82998	4	8	4	1	447	49.766	9.44		93.8	105.7	100.5	1.01	0.33	0.72	94.2	92.7	94.5	105.8	106	105.3	99.9	101.3	100.2	0.346	12.4861	4
Q99729	Heterogeneous nuclear ribonucleoprotein A/B	1.14	1.071	0	17.5037	15.3614	7	23	4	1	332	36.202	8.21		93.4	106.5	100	3.69	1.43	1.93	95.9		91	105.4		107.6	98.7		101.4	2.415	20.5322	7
Q8NC56	LEM domain-containing protein 2	1.033	1.07	0	10.0359	8.74751	4	6	4	1	503	56.94	9		96.7	99.9	103.5	2.3	2.46	3.39	95.5	95.3	99.2	102.2	97.3	100.1	102.3	107.4	100.7	0.322	7.12469	4
O60437	Periplakin	1.114	1.07	0	93.4657	15.6036	31	60	31	1	1756	204.623	5.6		94.2	104.9	100.8	2.39	1.54	0.7	93.9	96.6	92.1	105.5	103.1	106.2	100.6	100.3	101.6	0.726	109.417	31
P60228	Eukaryotic translation initiation factor 3 subunit E	1.172	1.07	0	15.5945	10.5618	5	8	5	1	445	52.187	6.04		92.5	108.4	99	3.6	3.26	0.43	96.3	90	91.3	104.6	111.5	109.3	99.2	98.6	99.4	0.433	12.4788	5
Q13263	Transcription intermediary factor 1-beta	1.128	1.07	0	40.7416	16.6467	11	22	11	1	835	88.493	5.77		93.8	105.8	100.4	2.35	2.18	1.33	96.3	92.3	92.7	103.5	105.9	108.1	100.2	101.8	99.1	0.962	46.3656	11
Q6NUK1	Calcium-binding mitochondrial carrier protein SCaMC-1	1.071	1.07	0	22.1205	11.9497	6	10	6	1	477	53.32	6.33		95.5	102.3	102.2	1.49	2.73	3.56	96.8	95.7	94	105.2	99.6	102.2	98	104.7	103.8	0.711	23.5151	6
O75937	DnaJ homolog subfamily C member 8	1.151	1.07	0	15.1349	12.253	4	9	4	1	253	29.823	9.06		93.1	107.2	99.6	5.3	0.46	4.88	92.2	88.7	98.5	107.8	107	106.9	100	104.3	94.6	1.512	13.4844	4
Q9P035	Very-long-chain (3R)-3-hydroxyacyl-CoA dehydratase 3	1.088	1.07	0	15.1685	8.01105	3	9	3	1	362	43.132	8.94		95	103.4	101.6	1.06	0.78	1.65	94.2	94.7	96.1	103.4	102.6	104.2	102.5	102.7	99.7	0.668	17.2736	3
P06756	Integrin alpha-V	1.009	1.07	0	55.2303	15.9351	16	43	16	1	1048	115.964	5.68		97.4	98.3	104.2	2.06	0.82	1.17	96.8	99.7	95.8	98.7	97.4	98.9	104.4	102.9	105.3	0.84	91.5441	16
P50914	60S ribosomal protein L14	1.068	1.069	0	20.537	16.7442	3	9	3	1	215	23.417	10.93		95.6	102.1	102.3	1.17	0.93	1.49	94.4	96.5	96	101.8	101.4	103.2	103.8	102.2	100.8	1.154	29.4787	3
P55854	Small ubiquitin-related modifier 3	1.085	1.069	0	15.4501	26.2136	3	15	1	1	103	11.63	5.49		95.1	103.2	101.7	1.7	1.75	0.18	93.3	95.6	96.4	105.2	102.6	101.7	101.5	101.8	101.8	3.642	37.6662	3
P07996	Thrombospondin-1	1.017	1.069	0	62.9418	19.5726	19	32	19	1	1170	129.3	4.94		97.2	98.8	103.9	4.69	2.95	1.65	102.1	93.1	96.4	95.9	101.7	98.9	102	105.2	104.6	0.896	54.3905	19
P84098	60S ribosomal protein L19	1.105	1.069	0	17.1679	24.4898	5	26	4	1	196	23.451	11.47		94.5	104.4	101.1	1.04	1.42	0.93	94.8	95.3	93.4	103.1	104.2	106	102.1	100.5	100.5	3.642	37.1756	5
Q93052	Lipoma-preferred partner	1.027	1.069	0	21.5924	14.7059	6	16	6	1	612	65.704	7.37		96.9	99.5	103.6	2.81	3.89	2.17	98.8	98.1	93.8	99.2	95.8	103.5	101.9	106.1	102.7	0.701	27.7371	6
P80303	Nucleobindin-2	1.055	1.069	0	17.2175	13.5714	5	6	5	1	420	50.191	5.12		96	101.3	102.6	1.4	2.56	3.84	97		95.1	103.1		99.5	99.9		105.4	0.616	15.3398	5
P13798	Acylamino-acid-releasing enzyme	1.128	1.069	0	22.4689	7.37705	5	9	5	1	732	81.173	5.48		93.8	105.9	100.3	2.98	2.83	1.2	96.7	91.1	93.8	103.7	109.3	104.5	99.6	99.6	101.7	0.377	21.726	5
P35221	Catenin alpha-1	1.03	1.069	0	49.5279	17.1082	13	24	13	1	906	100.009	6.29		96.8	99.7	103.5	0.26	2.17	1.87	96.6	96.8	97.1	102.1	99	98	101.3	104.2	104.9	0.909	39.6772	13
A0AVT1	Ubiquitin-like modifier-activating enzyme 6	1.107	1.068	0	9.4461	2.75665	3	5	3	1	1052	117.895	6.14		94.5	104.6	100.9	4.02	3.79	0.85	91.8	98.8	92.8	106.6	100	107.2	101.7	101.2	100	0.116	9.25885	3
Q9Y5S9	RNA-binding protein 8A	1.021	1.068	0	9.18845	16.092	2	7	2	1	174	19.877	5.72		97.1	99.2	103.7	6.21	10.96	10.92	90.2	100.9	100.2	100.9	87.5	109.1	108.9	111.5	90.7	0.778	14.4436	2
Q13510	Acid ceramidase	1.138	1.068	0	15.8343	14.1772	6	16	6	1	395	44.631	7.62		93.6	106.5	99.9	4.78	2.57	1.74		96.7	90.4		104.6	108.4		98.7	101.2	0.823	15.9235	6
Q99715	Collagen alpha-1(XII) chain	1.003	1.068	0	140.951	14.2018	39	86	39	1	3063	332.941	5.53		97.7	98	104.3	0.5	0.71	0.56	98.2	97.3	97.5	97.7	98.8	97.6	104.1	103.9	105	0.784	167.575	39
Q9NTJ5	Phosphatidylinositide phosphatase SAC1	1.11	1.068	0	8.32922	4.4293	3	6	3	1	587	66.924	7.12		94.4	104.8	100.8	4.5	0.35	3.85		91.4	97.4		105	104.5		103.6	98.1	0.218	6.32745	3
P60660	Myosin light polypeptide 6	1.041	1.068	0	69.0022	60.2649	9	245	9	1	151	16.919	4.65		96.5	100.5	103	0.51	0.91	0.41	97	96.4	96	99.5	100.5	101.4	103.5	103	102.6	17.738	709.703	9
Q9UKM9	RNA-binding protein Raly	1.069	1.068	0	25.0253	20.5882	7	13	7	1	306	32.444	9.17		95.6	102.2	102.1	0.82	1.43	1.77	95.6	96.5	94.9	103.8	101.9	101	100.6	101.6	104.1	1.512	29.8961	7
P61019	Ras-related protein Rab-2A	1.111	1.068	0	13.925	20.283	4	9	4	1	212	23.531	6.54		94.4	104.9	100.8	1.4	1.09	0.32	94.6	95.6	93	104.4	104	106.2	101	100.4	100.9	0.848	14.5424	4
Q10713	Mitochondrial-processing peptidase subunit alpha	1.054	1.068	0.00138568	5.99923	4	2	4	2	1	525	58.216	6.92		96.1	101.3	102.6	3.75	4.76	1.18		93.5	98.6		104.7	97.9		101.7	103.4	0.16	6.81696	2
O00410	Importin-5	1.087	1.067	0	27.9569	8.38651	8	13	8	1	1097	123.55	4.94		95.1	103.4	101.5	3.53	1.04	2.87	96.8	97.3	91.2	102.2	103.9	104.1	101.1	98.9	104.6	0.359	27.7846	8
O15400	Syntaxin-7	1.045	1.067	0	23.3683	17.2414	4	13	4	1	261	29.797	5.55		96.4	100.7	102.9	5.76	6.52	1.92	102.6	94.7	91.8	94.2	100.6	107.4	103.2	104.7	100.8	1.683	28.3948	4
Q03252	Lamin-B2	1.103	1.067	0	96.9443	38.5484	26	83	22	1	620	69.906	5.59		94.6	104.4	101	2.35	1.4	0.83	97.2	93.2	93.4	102.8	105.6	104.9	100.1	101.2	101.7	3.903	169.013	26
P07951	Tropomyosin beta chain	0.986	1.067	0	125.362	50.7042	21	381	5	1	284	32.831	4.7		98.2	96.9	104.9	0.18	0.51	0.4	98.2	98.5	98.1	97.5	96.6	96.7	104.4	105	105.2	29.079	910.243	21
Q06124	Tyrosine-protein phosphatase non-receptor type 11	1.135	1.067	0	19.9665	12.9848	8	11	8	1	593	67.968	7.3		93.7	106.3	100	0.73	5.17	5.35	94.5	93.4	93.2	103.9	112.6	102.5	101.6	94	104.3	0.551	11.567	8
P22570	NADPH:adrenodoxin oxidoreductase, mitochondrial	1.111	1.067	0	8.8201	8.55397	4	5	4	1	491	53.803	8.44		94.4	104.9	100.7	1.32	5.48	4.55	94.1	95.8	93.4	104.3	99.5	110.9	101.7	104.8	95.7	0.322	1.73796	4
P15289	Arylsulfatase A	1.172	1.067	0	11.9897	6.70611	3	5	3	1	507	53.554	6.07		92.6	108.5	98.8	10.05	3.61	5.45		86.1	99.2		111.3	105.8		102.6	95	0.468	11.1511	3
Q15717	ELAV-like protein 1	1.096	1.066	0	19.7697	17.4847	5	13	5	1	326	36.069	9.17		94.9	104	101.1	1.16	1.8	2.94	96.1	94.7	93.9	106.1	103.4	102.5	97.8	102	103.6	1.581	19.891	5
Q9UNF1	Melanoma-associated antigen D2	1.048	1.066	0	8.96604	4.29043	3	3	3	1	606	64.914	9.32		96.4	101	102.7	3.67	1.49	4.18	92.7	99.8	96.6	101.2	102.3	99.4	106.1	97.9	104.1	0.218	5.4837	3
P35637	RNA-binding protein FUS	1.183	1.066	0	28.842	12.7376	6	28	5	1	526	53.394	9.36		92.3	109.2	98.4	3.66	0.79	2.82	93.9	94.7	88.5	109.5	108.3	109.9	96.6	97.1	101.6	1.783	57.6954	6
P01889	HLA class I histocompatibility antigen, B alpha chain	1.099	1.066	0	26.09	18.232	5	28	3	1	362	40.435	5.85		94.8	104.2	101	2.07	1.83	3.67	96.5	95.3	92.6	106.4	103.4	102.8	97.2	101.3	104.5	0.931	73.3786	5
P02751	Fibronectin	1.012	1.066	0	192.869	21.9217	44	173	44	1	2477	272.15	5.5		97.5	98.6	103.9	0.89	0.46	0.43	97.5	96.6	98.4	98.8	99	98.1	103.8	104.4	103.5	1.973	382.115	44
P37235	Hippocalcin-like protein 1	1.145	1.065	0.00581395	3.96271	9.84456	2	3	2	1	193	22.299	5.35		93.4	107	99.5	4.21	5.12	1.56	96.2	90.7		103.1	110.9		100.6	98.4		0.359	2.32711	2
P11177	Pyruvate dehydrogenase E1 component subunit beta, mitochondrial	1.118	1.065	0	26.7049	13.649	5	18	5	1	359	39.208	6.65		94.2	105.4	100.4	3.86	4.73	1.57	96.5	90	96.2	101.4	111	103.7	102.1	99	100.1	1.783	25.9397	5
P02545	Prelamin-A/C	1.126	1.065	0	278.467	59.9398	44	768	42	1	664	74.095	7.02		94	105.9	100.1	0.28	0.4	0.24	94.1	94.2	93.7	105.5	105.7	106.3	100.4	100.1	99.9	25.438	2185.28	44
Q15008	26S proteasome non-ATPase regulatory subunit 6	1.116	1.065	0	12.2909	9.2545	4	7	4	1	389	45.502	5.62		94.3	105.2	100.5	2.65	2.68	1.1	96.9	94	92	103	104.3	108.4	100.1	101.7	99.6	0.374	12.9276	4
P63313	Thymosin beta-10	0.962	1.065	0	11.3318	34.0909	4	42	1	1	44	5.023	5.36		99.1	95.3	105.6	3.16	3.68	1.02	102.7	97.3	97.4	91.5	98.3	96.1	105.8	104.4	106.5	16.783	86.5204	4
A0FGR8	Extended synaptotagmin-2	1.042	1.065	0	13.9575	6.51466	6	9	6	1	921	102.294	9.26		96.6	100.6	102.8	4.79	4.13	2.8	98	91.4	100.3	102.4	103.5	95.8	99.6	105.1	103.9	0.292	16.5448	6
P62495	Eukaryotic peptide chain release factor subunit 1	1.118	1.065	0	14.5303	9.15332	4	8	4	1	437	49	5.71		94.2	105.4	100.4	7.05	6.26	4.25	99.3	96.7	86.7	97.9	107.8	110.4	102.8	95.4	102.9	0.407	15.0988	4
P42167	Lamina-associated polypeptide 2, isoforms beta/gamma	1.088	1.065	0	18.4653	9.91189	4	8	4	1	454	50.639	9.38		95.2	103.5	101.3	3.87	1.03	4.34	94.2	92.1	99.2	102.4	103.7	104.5	103.5	104.3	96.3	0.557	16.7227	4
P29972	Aquaporin-1	1.134	1.065	0	8.71032	10.0372	2	12	2	1	269	28.508	7.42		93.8	106.3	99.9	9.2	4.17	5.35	96	84.3	101.1	102.8	111.3	104.9	101.2	104.4	94	0.52	34.0124	2
Q9P2J5	Leucine--tRNA ligase, cytoplasmic	1.072	1.065	0	52.1597	14.2857	15	24	15	1	1176	134.379	7.3		95.6	102.5	101.8	2.11	2.73	4.52	95.9	97.5	93.5	104.7	103.5	99.4	99.3	99	107.1	0.778	43.5428	15
P07602	Prosaposin	1.042	1.065	0	40.6302	11.4504	7	103	7	1	524	58.074	5.17		96.6	100.6	102.8	1.48	2.09	1.04	98.2	95.7	95.7	98.5	100.7	102.7	103.3	103.5	101.6	1.412	233.072	7
O15145	Actin-related protein 2/3 complex subunit 3	1.096	1.065	0.00180261	4.96756	10.1124	2	6	2	1	178	20.533	8.59		94.9	104.1	101	4.19	0.87	4.59	97.7	96.7	90.4	103.9	105	103.3	98.4	98.3	106.4	0.468	12.0287	2
Q8IXB1	DnaJ homolog subfamily C member 10	1.02	1.064	0	10.341	4.03531	3	4	3	1	793	91.021	7.18		97.3	99.2	103.5	1.13	5.56	4.31	96.8	98.5	96.5	100.4	93.2	104	102.8	108.3	99.5	0.194	4.93535	3
P80723	Brain acid soluble protein 1	1.055	1.064	0	118.246	76.652	16	95	16	1	227	22.68	4.63		96.2	101.5	102.3	1.53	1.31	0.92	97.5	94.6	96.4	100	102.3	102.3	102.6	103.2	101.3	69.17	250.967	16
Q15046	Lysine--tRNA ligase	1.069	1.064	0	16.2905	9.54774	6	12	6	1	597	68.005	6.35		95.7	102.4	101.9	2.19	1.33	0.87	93.9	95.4	98	103.8	102.1	101.1	102.3	102.5	100.9	0.484	14.4629	6
Q9UNF0	Protein kinase C and casein kinase substrate in neurons protein 2	0.968	1.064	0	11.3035	7.81893	4	6	4	1	486	55.704	5.2		99	95.8	105.3	4.72	3.75	7.81	96.4	96.2	104.3	94.5	93	99.8	109.1	110.9	95.9	0.425	9.33422	4
Q12765	Secernin-1	0.961	1.064	0	13.3716	10.8696	4	8	4	1	414	46.353	4.75		99.2	95.3	105.5	3.99	2.87	1.51	103.7	97.6	96.3	92.2	97.2	96.4	104.1	105.1	107.3	0.468	13.936	4
P50402	Emerin	0.968	1.064	0	23.916	26.7717	6	22	6	1	254	28.976	5.5		99	95.8	105.3	0.24	1.64	1.35	98.8	98.9	99.2	95.6	97.4	94.3	105.6	103.7	106.5	1.929	35.714	6
Q6P996	Pyridoxal-dependent decarboxylase domain-containing protein 1	1.117	1.063	0.00138568	5.35828	3.6802	3	3	3	1	788	86.652	5.38		94.3	105.3	100.3	4.03	4.67	1.12	91.7		97	108.8		101.9	99.5		101.1	0.166	2.22149	3
O43237	Cytoplasmic dynein 1 light intermediate chain 2	1.058	1.063	0	16.1761	14.0244	5	9	5	1	492	54.066	6.38		96.1	101.7	102.2	2.61	2.54	4.07	94.2	99	95.2	98.9	102.1	104	106.9	98.9	100.8	0.487	9.56712	5
Q9NYL9	Tropomodulin-3	1.094	1.063	0	19.7407	15.9091	6	13	6	1	352	39.57	5.19		95	104	101	2.8	1.53	3.73	96.1	92	97	102.9	103.2	105.8	101	104.8	97.2	0.957	22.9232	6
O14744	Protein arginine N-methyltransferase 5	1.06	1.063	0.00138568	5.79878	4.3956	2	3	2	1	637	72.638	6.29		96	101.9	102.1	13.05	6.09	6.2	87.2		104.9	106.2		97.5	106.6		97.6	0.129	7.07327	2
Q96IU4	Protein ABHD14B	1.104	1.063	0	13.7226	15.7143	3	8	3	1	210	22.332	6.4		94.7	104.6	100.7	7.6	8.45	4.25	102.5	93.6	88.2	98.1	101	114.6	99.5	105.4	97.2	1.31	22.9059	3
P51178	1-phosphatidylinositol 4,5-bisphosphate phosphodiesterase delta-1	1.122	1.063	0	10.9074	4.7619	4	6	4	1	756	85.611	6.7		94.2	105.7	100.1	3	3.82	1.39	96.6	94.9	91.1	101.7	105.6	109.8	101.7	99.5	99.1	0.245	9.13891	4
Q70UQ0	Inhibitor of nuclear factor kappa-B kinase-interacting protein	1.066	1.063	0	33.3088	16.8571	7	25	7	1	350	39.285	9.17		95.9	102.2	101.9	0.86	1.76	1.97	96.7	95.8	95.1	101.4	104.3	101	101.8	99.9	103.9	1.565	57.9173	7
Q8N8S7	Protein enabled homolog	0.998	1.062	0	35.3986	16.5821	10	25	10	1	591	66.47	6.93		98	97.8	104.1	3.59	6.22	2.48	102	96.5	95.5	90.8	100.9	101.8	107.1	102.6	102.7	1.754	40.79	10
Q10567	AP-1 complex subunit beta-1	1.089	1.062	0	46.6094	11.3804	11	48	2	1	949	104.57	5.06		95.2	103.7	101.1	8.44	1.22	6.69	100.9	89.5		102.8	104.6		96.3	105.9		0.82	99.483	11
Q92616	eIF-2-alpha kinase activator GCN1	1.09	1.062	0	32.8591	4.3055	11	18	11	1	2671	292.572	7.47		95.2	103.7	101.1	1.92	2.86	3.37	96.6	93.1	95.8	101.1	103.1	107	102.3	103.8	97.2	0.154	24.3496	11
P46939	Utrophin	1.067	1.062	0	53.1331	4.95194	17	28	17	1	3433	394.22	5.33		95.9	102.3	101.8	1.03	1.61	1.48	96.7	94.8	96.1	100.5	102.5	103.8	102.7	102.7	100.1	0.24	45.3053	17
Q96CM8	Medium-chain acyl-CoA ligase ACSF2, mitochondrial	1.007	1.062	0.00138568	5.9662	4.06504	2	2	2	1	615	68.081	7.55		97.7	98.5	103.8	2.9	4.64	1.67	95.7	99.7		101.7	95.2		102.6	105		0.155	2.49829	2
Q13185	Chromobox protein homolog 3	1.083	1.062	0	11.9347	20.2186	3	9	3	1	183	20.798	5.33		95.4	103.3	101.3	0.42	2.18	2.58	95.5	95.7	94.9	104.9	104.2	100.7	99.6	100.1	104.4	0.995	17.0324	3
P28331	NADH-ubiquinone oxidoreductase 75 kDa subunit, mitochondrial	1.074	1.062	0	42.6052	15.956	10	27	10	1	727	79.417	6.23		95.7	102.7	101.6	1.78	3.89	4.73	94.9	97.6	94.5	106.2	103.6	98.4	98.9	98.8	107.2	0.874	53.2247	10
P06748	Nucleophosmin	1.115	1.062	0	36.9863	34.6939	9	71	9	1	294	32.555	4.78		94.4	105.3	100.3	1.36	1.26	0.39	95.7	94.5	93.1	104.2	104.8	106.8	100	100.8	100.1	3.642	118.877	9
P17050	Alpha-N-acetylgalactosaminidase	1.106	1.062	0.0026178	4.41691	5.3528	2	3	2	1	411	46.534	5.19		94.7	104.7	100.6	1.67	1.49	0.02		95.8	93.6		103.6	105.8		100.5	100.6	0.233	6.03765	2
P62857	40S ribosomal protein S28	0.992	1.062	0	21.6943	46.3768	3	21	3	1	69	7.836	10.7		98.3	97.4	104.3	4.76	6.29	2.81	94.6	103.5	96.7	104.1	92.1	96.1	101.3	104.4	107.2	45.416	50.0291	3
P34932	Heat shock 70 kDa protein 4	1.096	1.062	0	78.8151	25.9524	22	54	22	1	840	94.271	5.19		95	104.1	100.9	3.05	2.35	0.81	97.8	92	95.2	101.4	106.2	104.7	100.8	101.7	100.1	1.698	88.3438	22
O43765	Small glutamine-rich tetratricopeptide repeat-containing protein alpha	1.165	1.061	0	9.98374	12.1406	3	7	3	1	313	34.042	4.87		93	108.3	98.7	5.88	5.25	8.4	95.5	96.8	86.7	102.6	114	108.4	101.9	89.3	104.9	0.701	4.34539	3
P46782	40S ribosomal protein S5	1.035	1.061	0	21.873	24.5098	6	19	6	1	204	22.862	9.72		96.9	100.3	102.8	0.94	2.27	2.16	97.9	96.1	96.7	98.8	99.1	102.9	103.3	104.8	100.4	2.981	46.6517	6
O14979	Heterogeneous nuclear ribonucleoprotein D-like	1.138	1.061	0	23.3658	15	7	35	6	1	420	46.409	9.57		93.8	106.7	99.5	1.46	1.45	2.36	94.5	94.6	92.2	105.5	108.5	106.3	100	96.9	101.5	1.154	52.1005	7
E9PAV3	Nascent polypeptide-associated complex subunit alpha, muscle-specific form	1.066	1.061	0	22.1806	2.35804	4	27	4	1	2078	205.295	9.58		95.9	102.3	101.8	0.61	1.21	1.48	95.9	96.5	95.4	103.6	102.1	101.2	100.5	101.3	103.4	0.126	68.8081	4
Q5SSJ5	Heterochromatin protein 1-binding protein 3	1.116	1.061	0	42.6266	18.6257	11	29	11	1	553	61.169	9.67		94.4	105.4	100.2	0.99	2.92	2.88	94.5	95.3	93.5	102	106.1	108	103.5	98.5	98.5	1.656	50.7955	11
Q9NR12	PDZ and LIM domain protein 7	1.056	1.061	0	43.5747	21.663	10	48	10	1	457	49.813	8.41		96.3	101.6	102.1	0.25	1.25	1.47	96.5	96	96.2	103.1	100.7	101.2	100.4	103.3	102.6	1.807	98.523	10
Q7Z4H8	Protein O-glucosyltransferase 3	1.244	1.061	0	14.1864	9.27022	5	7	5	1	507	58.535	8.24		90.8	112.9	96.3	7.14	5.36	1.81	92.7	83.5	96.1	109.4	119.9	109.5	97.9	96.5	94.4	0.417	8.91946	5
P05387	60S acidic ribosomal protein P2	1.11	1.061	0	52.9304	53.0435	4	29	4	1	115	11.658	4.54		94.6	105	100.4	1.34	1.41	0.59	95.8	93.3	94.7	104.1	106.7	104.2	100.1	100	101	20.544	124.12	4
P48509	CD151 antigen	0.963	1.06	0.00100251	6.60547	9.48617	3	6	3	1	253	28.276	7.47		99.2	95.6	105.2	1.77	1.43	0.48	98	98.4	101.2	96.2	96.5	94	105.8	105.1	104.8	0.638	12.8014	3
Q16563	Synaptophysin-like protein 1	1.11	1.06	0.00138568	5.67098	10.0386	2	7	2	1	259	28.547	8.43		94.6	105.1	100.3	2.43	2.14	0.6	94.1	92.7	97.2	106.2	106.5	102.5	99.7	100.9	100.4	0.468	7.96213	2
Q4V9L6	Transmembrane protein 119	1.067	1.06	0	13.1822	14.1343	4	6	4	1	283	29.185	4.58		95.9	102.4	101.7	2.61	1.34	3.3	94.3	94.7	98.8	103.1	100.8	103.2	102.6	104.5	98	1.783	13.8305	4
P09496	Clathrin light chain A	1.085	1.06	0	21.3653	22.1774	7	29	7	1	248	27.06	4.51		95.4	103.5	101.1	2.86	2.58	0.93	98.3	94.9	92.9	100.4	105	105.1	101.2	100.1	102	4.337	58.0713	7
Q7Z6Z7	E3 ubiquitin-protein ligase HUWE1	1.104	1.06	0	22.965	2.05761	8	12	8	1	4374	481.589	5.22		94.8	104.7	100.5	3	1.42	1.43	96	96.9	91.6	104.5	103.3	106.2	99.6	99.8	102.2	0.086	15.9373	8
Q9Y639	Neuroplastin	1.095	1.06	0	16.5036	12.5628	4	12	4	1	398	44.36	7.99		95.1	104.1	100.8	0.67	3.16	3.44	95.1	95.7	94.5	100.4	106.5	105.5	104.6	97.8	100	0.468	24.1684	4
Q14254	Flotillin-2	1.084	1.06	0.00100251	7.10695	7.00935	3	3	3	1	428	47.035	5.25		95.4	103.4	101.1	3.62	4.74	8.26	93		97.9	100		106.9	107		95.2	0.233	4.06658	3
P84085	ADP-ribosylation factor 5	1.068	1.06	0	24.093	35.5556	5	12	3	1	180	20.517	6.79		95.9	102.4	101.7	3.33	3.46	4.92	96.4	92.5	98.9	106.5	100.4	100.3	97.1	107	100.8	1.894	30.7556	5
O94925	Glutaminase kidney isoform, mitochondrial	1.098	1.06	0	12.242	4.78326	3	9	3	1	669	73.414	7.77		95	104.3	100.7	2.18	4.99	6.69	96.7	92.7	95.6	104	99.3	109.7	99.3	108	94.7	0.245	16.5153	3
P42766	60S ribosomal protein L35	1.088	1.06	0	15.9955	30.0813	5	28	4	1	123	14.543	11.05		95.3	103.7	101	1.7	2.89	2.77	93.8	95.2	97	103	107	101.1	103.2	97.9	101.9	9	47.8071	5
Q9UBE0	SUMO-activating enzyme subunit 1	1.098	1.06	0	18.9955	16.474	5	8	5	1	346	38.426	5.3		95	104.3	100.7	4.75	8.42	4.87	98.6	96.5	90	100.6	98	114.3	100.8	105.5	95.7	0.823	16.06	5
P33176	Kinesin-1 heavy chain	1.081	1.06	0	81.115	24.4029	23	38	23	1	963	109.617	6.51		95.5	103.2	101.2	2.28	2.46	1.69	98	94.8	93.8	100.7	105.7	103.3	101.3	99.5	102.9	1.548	71.7717	23
Q9C0E8	Endoplasmic reticulum junction formation protein lunapark	1.092	1.059	0.00138568	5.98472	4.6729	2	3	2	1	428	47.71	5.11		95.2	104	100.8	7.11	0.43	7.15	90.4	100		103.6	104.3		105.9	95.7		0.212	5.93129	2
Q9Y305	Acyl-coenzyme A thioesterase 9, mitochondrial	1.148	1.059	0.00138568	5.25738	3.87244	2	6	2	1	439	49.87	8.6		93.5	107.4	99.1	2.18	2.17	4.41		95	92.1		109	105.7		96	102.2	0.172	13.8619	2
P00966	Argininosuccinate synthase	1.113	1.059	0	25.6287	18.2039	9	23	9	1	412	46.501	8.02		94.6	105.3	100.2	3.86	2.83	1.36	98.5	91.3	93.8	102.6	108.5	104.7	98.8	100.1	101.5	1.424	44.4476	9
Q53EP0	Fibronectin type III domain-containing protein 3B	1.086	1.059	0	7.99076	2.40864	3	4	3	1	1204	132.803	5.95		95.4	103.6	101	10.92	10.12	0.06	88		102.7	111		96.2	101		101.1	0.151	4.87562	3
P62910	60S ribosomal protein L32	1.094	1.059	0.00380068	4.12992	10.3704	2	8	2	1	135	15.85	11.33		95.1	104.1	100.8	1.7	0.68	2.3		94	96.3		103.6	104.6		102.4	99.1	0.778	6.77974	2
P09382	Galectin-1	1.105	1.059	0	58.0401	77.7778	9	224	9	1	135	14.706	5.5		94.8	104.8	100.4	0.32	0.15	0.23	95.1	94.6	94.6	104.7	104.7	105	100.2	100.6	100.4	34.938	673.019	9
O43310	CBP80/20-dependent translation initiation factor	1.079	1.059	0.00764895	3.82046	3.17726	2	3	2	1	598	67.544	6.54		95.6	103.1	101.2	3.96	9.74	6.18	92.9	98.3		110.2	96		96.8	105.7		0.125	1.98727	2
Q13617	Cullin-2	1.187	1.059	0.00138568	6.08399	2.68456	2	3	2	1	745	86.927	6.92		92.4	109.7	97.9	2.71	4.68	2.69	94.2	90.7		106.1	113.3		99.7	96		0.096	6.35554	2
P61225	Ras-related protein Rap-2b	1.002	1.058	0	8.42412	10.3825	2	5	1	1	183	20.491	4.81		98	98.2	103.8	3.97	1.66	5.11	101.8	98.2	94	100.1	97.2	97.4	98.1	104.6	108.6	0.52	12.6439	2
P62873	Guanine nucleotide-binding protein G(I)/G(S)/G(T) subunit beta-1	1.047	1.058	0	27.4952	11.4706	4	31	2	1	340	37.353	6		96.6	101.1	102.3	2.42	5.79	4.61	97.3	94	98.5	105.1	103.9	94.4	97.6	102.1	107.1	1.929	84.1587	4
Q9Y263	Phospholipase A-2-activating protein	0.996	1.058	0	10.456	4.77987	4	4	4	1	795	87.101	6.37		98.2	97.8	103.9	3.16	14.2	10.73	95.4	101.6	97.7	105.1	81.8	106.6	99.5	116.6	95.7	0.198	6.29644	4
P14314	Glucosidase 2 subunit beta	1.108	1.058	0	69.3377	28.0303	13	70	13	1	528	59.388	4.41		94.7	105	100.2	1.63	1.27	0.48	95.6	93	95.7	104.7	106.5	103.8	99.7	100.6	100.5	5.579	159.224	13
P60468	Protein transport protein Sec61 subunit beta	0.89	1.058	0	13.8989	30.2083	3	14	3	1	96	9.968	11.56		101.8	90.6	107.6	2.11	1.77	0.61	99.8	104.1	101.4	91.8	88.8	91.2	108.4	107.2	107.4	3.642	32.7321	3
O95671	Probable bifunctional dTTP/UTP pyrophosphatase/methyltransferase protein	0.997	1.058	0.00100251	6.92603	6.92432	3	5	3	1	621	68.813	6.07		98.2	97.9	103.9	4.12	6.91	10.4	101.1		95.3	102.7		93.1	96.2		111.5	0.225	1.7961	3
Q9NVD7	Alpha-parvin	1.027	1.058	0	11.6434	11.5591	4	7	4	1	372	42.217	5.95		97.3	99.9	102.9	2.55	5.82	8.06		99	95.5		104	95.8		97	108.7	0.551	15.2532	4
Q9H9B4	Sideroflexin-1	1.12	1.057	0	15.5127	12.7329	4	9	3	1	322	35.596	9.07		94.4	105.7	99.8	3.93	2.59	0.98	98.3	91	93.9	102.8	108.3	106.1	98.8	100.8	99.9	0.585	14.1727	4
O96008	Mitochondrial import receptor subunit TOM40 homolog	1.116	1.057	0.00138568	5.3108	5.54017	2	3	2	1	361	37.869	7.25		94.5	105.5	100	9.2	9.23	1.04	100.7	88.4		98.6	112.4		100.7	99.2		0.155	2.29517	2
P31930	Cytochrome b-c1 complex subunit 1, mitochondrial	1.124	1.057	0	30.1062	20	7	19	7	1	480	52.612	6.37		94.3	106	99.7	4.54	2.28	1.91	89.4	97.2	96.3	108.8	104.6	104.5	101.8	98.2	99.2	0.905	37.901	7
Q99798	Aconitate hydratase, mitochondrial	1.044	1.057	0	56.0383	21.4103	14	42	14	1	780	85.372	7.61		96.7	101	102.3	1.56	2.03	2.12	98.1	95.1	97	101.8	102.4	98.6	100	102.4	104.4	1.456	72.4301	14
Q92973	Transportin-1	1.122	1.057	0	31.5684	9.1314	8	19	5	1	898	102.289	4.98		94.4	105.9	99.8	3.57	4.67	2.76	97.6	94.7	90.9	103.6	102.4	111.5	98.8	102.9	97.6	0.619	32.5399	8
P09651	Heterogeneous nuclear ribonucleoprotein A1	1.151	1.057	0	21.7128	14.2473	5	57	3	1	372	38.723	9.13		93.5	107.6	98.8	1.5	1.49	1.42	95.1	92.5	93	106.9	109.5	106.5	98	98.1	100.5	1.239	112.874	5
Q9Y5P6	Mannose-1-phosphate guanyltransferase beta	1.017	1.057	0.00100251	7.22814	6.11111	2	3	2	1	360	39.809	6.61		97.6	99.2	103.2	4.14	0.55	4.45	100.5	94.7		99.6	98.9		99.9	106.4		0.292	4.19896	2
O14579	Coatomer subunit epsilon	1.071	1.056	0	7.51633	7.79221	3	8	3	1	308	34.46	5.12		95.9	102.7	101.3	3.5	1.93	1.35	93.6		98.3	104.1		101.3	102.3		100.4	0.438	13.0583	3
Q15746	Myosin light chain kinase, smooth muscle	0.982	1.056	0	60.4165	9.87461	18	29	18	1	1914	210.583	6.15		98.7	97	104.3	1.56	1.19	0.46	97.9	97.8	100.5	97.8	97.4	95.6	104.3	104.8	103.8	0.505	52.2904	18
Q9H3S7	Tyrosine-protein phosphatase non-receptor type 23	1.044	1.056	0.00138568	6.09051	1.34474	2	3	2	1	1636	178.861	6.92		96.8	101	102.2	3.73	6.59	2.99	94.2	99.3		105.8	96.3		100	104.4		0.059	8.50494	2
Q9NX63	MICOS complex subunit MIC19	1.182	1.056	0	32.2505	32.5991	8	22	8	1	227	26.136	8.28		92.6	109.5	97.8	2.45	3.27	1.75	94.6	93.1	90.2	105.6	110.4	112.6	99.8	96.5	97.2	2.162	48.5385	8
P04179	Superoxide dismutase [Mn], mitochondrial	0.995	1.056	0	42.9641	32.8829	7	126	7	1	222	24.735	8.25		98.3	97.8	103.8	0.4	0.34	0.57	97.9	98.7	98.3	97.6	97.8	98.2	104.5	103.5	103.5	6.017	332.704	7
P42330	Aldo-keto reductase family 1 member C3	1.128	1.056	0	25.0567	21.0526	8	35	1	1	323	36.83	7.94		94.2	106.3	99.5	1.55	3.4	2.17	95.2		93.2	103.7		108.9	101		98	1.31	79.1419	8
P35914	Hydroxymethylglutaryl-CoA lyase, mitochondrial	1.066	1.056	0.00100251	7.06875	8.92308	3	4	3	1	325	34.338	8.54		96.1	102.5	101.4	6.49	6.6	0.52	100.5	91.7		97.7	107.3		101.8	101.1		0.468	4.32249	3
Q9P0K7	Ankycorbin	1.085	1.056	0	62.3152	18.8776	20	30	19	1	980	109.973	6.21		95.5	103.6	100.8	3.64	4.58	2.54	95.2	99.2	92.2	101.2	100.6	109.1	103.7	100.2	98.7	1.015	54.1377	20
P05783	Keratin, type I cytoskeletal 18	0.903	1.056	0	53.6418	31.1628	14	45	13	1	430	48.029	5.45		101.4	91.6	107	1.24	2.03	1.06	102	102.3	100	89.7	91.6	93.4	108.3	106.2	106.6	2.415	103.092	14
Q15642	Cdc42-interacting protein 4	1.087	1.055	0	19.5781	10.1498	6	7	6	1	601	68.31	5.73		95.5	103.8	100.7	2.33	1.94	0.21	97	93.9		102.4	105.2		100.6	100.9		0.501	14.7195	6
Q02218	2-oxoglutarate dehydrogenase, mitochondrial	1.118	1.055	0	32.103	11.7302	10	21	10	1	1023	115.861	6.86		94.5	105.7	99.8	1.48	4.88	4.02	96	94.4	93.2	102.2	103.2	111.6	101.8	102.4	95.2	0.532	40.8781	10
Q15366	Poly(rC)-binding protein 2	1.077	1.055	0	41.259	24.3836	8	63	2	1	365	38.556	6.79		95.8	103.1	101.1	0.84	0.88	1.65	95.8	96.6	95	103.6	103.7	102.1	100.6	99.7	102.9	2.548	108.776	8
Q9BXP5	Serrate RNA effector molecule homolog	1.045	1.055	0	9.39295	2.28311	2	4	2	1	876	100.604	5.96		96.8	101.1	102.1	2.04	2.29	4.2	95.4	98.2		99.5	102.8		105.1	99.1		0.096	5.74707	2
P39687	Acidic leucine-rich nuclear phosphoprotein 32 family member A	1.071	1.055	0	22.9274	18.0723	5	24	3	1	249	28.568	4.09		96	102.8	101.2	2.67	1.65	2.48	96.2	98.4	93.3	100.9	103.3	104.2	102.9	98.3	102.5	3.329	48.0401	5
Q9Y6K9	NF-kappa-B essential modulator	1.104	1.055	0.00100251	6.3284	5.48926	3	5	3	1	419	48.167	5.71		95	104.9	100.2	4.31	3.87	0.04	97.8	92.1		102	107.7		100.1	100.2		0.269	1.60387	3
P09486	SPARC	0.885	1.055	0	18.7277	17.1617	4	15	4	1	303	34.61	4.84		102	90.3	107.6	3.18	3.62	0.44	103	104.7	98.4	89.9	87.3	93.8	107.1	108	107.8	1.154	22.6936	4
P06454	Prothymosin alpha	0.971	1.055	0	41.8508	22.5225	5	30	5	1	111	12.196	3.78		99.2	96.2	104.6	0.95	2.8	2.67	99.2	98.2	100.1	99.3	95	94.4	101.5	106.8	105.5	214.443	76.3484	5
Q16851	UTP--glucose-1-phosphate uridylyltransferase	1.115	1.055	0	59.1587	28.937	14	63	14	1	508	56.905	8.15		94.7	105.5	99.8	5.71	3.95	1.52	99	96.4	88.6	101.6	105.1	109.9	99.4	98.6	101.5	2.924	130.732	14
Q9Y696	Chloride intracellular channel protein 4	1.049	1.055	0	70.5514	46.2451	10	48	10	1	253	28.754	5.59		96.6	101.4	101.9	5.76	4.41	1.11	103.1	93.5	93.4	96.3	103.7	104.3	100.7	102.8	102.3	9	141.662	10
P52943	Cysteine-rich protein 2	1.026	1.055	0	17.3465	26.4423	3	8	3	1	208	22.478	8.72		97.4	99.9	102.7	3.66	8.39	6.44	101.5	95.1	95.6	94.1	109.5	96.2	104.5	95.4	108.2	1.31	26.0358	3
P55263	Adenosine kinase	1.11	1.055	0	13.7226	12.1547	5	20	5	1	362	40.52	6.7		94.8	105.2	100	1.37	0.95	0.58	95.2	95.9	93.4	104.5	104.8	106.3	100.3	99.3	100.3	0.616	41.7199	5
Q13619	Cullin-4A	1.136	1.054	0	15.627	6.19236	5	7	3	1	759	87.624	8.13		94	106.8	99.2	1.77	0.66	0.96	92.9	95.2		107.3	106.3		99.8	98.5		0.224	12.3936	5
Q14108	Lysosome membrane protein 2	1.124	1.054	0	17.9801	8.159	4	15	4	1	478	54.255	5.14		94.4	106.1	99.5	2.87	1.86	2.67	96.9	91.5	94.7	104.1	106	108.1	99	102.4	97.2	0.738	32.5511	4
Q96HY6	DDRGK domain-containing protein 1	0.916	1.054	0	17.0437	15.2866	6	9	6	1	314	35.589	5.12		101	92.5	106.5	14.35	7.22	14.52	96.6	117.2	89.2	100.1	89.9	87.5	103.3	92.9	123.3	1.371	15.4543	6
P78344	Eukaryotic translation initiation factor 4 gamma 2	1.072	1.054	0	23.9481	8.59978	7	12	7	1	907	102.297	7.14		96	102.9	101.2	0.12	1.69	1.69	95.8	96	96	103.2	104.4	101	100.9	99.6	103	0.32	18.1183	7
P51911	Calponin-1	1.03	1.054	0	22.9025	21.8855	7	19	5	1	297	33.15	9.07		97.3	100.2	102.5	4.42	3.16	1.85	101.9	93.5	96.4	97.6	103.7	99.3	100.5	102.8	104.3	1.448	38.9771	7
Q16204	Coiled-coil domain-containing protein 6	1.105	1.054	0	15.1992	11.8143	6	11	6	1	474	53.258	7.34		95	105	100.1	1.85	3.69	5.54	95	93.2	96.7	103.4	102.1	109.4	101.7	104.7	93.9	0.905	8.32257	6
Q9BXJ9	N-alpha-acetyltransferase 15, NatA auxiliary subunit	1.029	1.054	0.00138568	5.34173	1.7321	2	4	2	1	866	101.208	7.42		97.3	100.1	102.6	5.12	7.81	6.01	94.8	103.1	94.1	109	94.1	97.3	96.3	102.8	108.6	0.077	6.73477	2
O94826	Mitochondrial import receptor subunit TOM70	1.103	1.054	0	29.7776	11.3487	9	24	9	1	608	67.412	7.12		95	104.8	100.1	1.18	0.74	0.77	95	93.9	96.2	104.2	105.7	104.5	100.8	100.3	99.3	1.11	38.6721	9
P14854	Cytochrome c oxidase subunit 6B1	1.071	1.054	0	15.1249	32.5581	3	22	3	1	86	10.186	7.05		96	102.8	101.2	1.23	3.62	2.56	97.3	95.8	94.9	99.3	102.5	106.7	103.4	101.7	98.3	4.179	34.5973	3
P31948	Stress-induced-phosphoprotein 1	1.065	1.054	0	56.3312	29.4659	19	38	19	1	543	62.599	6.8		96.2	102.4	101.4	3.03	2.51	1.71	96	99.2	93.4	100.8	101.1	105.4	103.2	99.7	101.2	1.848	72.768	19
P28072	Proteasome subunit beta type-6	1.064	1.054	0	10.5132	15.8996	4	12	4	1	239	25.341	4.92		96.2	102.4	101.4	2.18	2.39	3.31	93.8	97.5	97.4	102.1	100.1	105	104.1	102.4	97.6	1.031	21.7239	4
P28838	Cytosol aminopeptidase	1.076	1.054	0	49.5772	21.9653	9	27	9	1	519	56.131	7.93		95.8	103.2	101	1.01	2.41	1.9	96.9	95.7	95	101.9	101.6	106	101.2	102.8	99	1.154	71.7364	9
Q9NWV8	BRISC and BRCA1-A complex member 1	1.049	1.053	0	10.8696	9.72644	2	3	2	1	329	36.537	4.64		96.7	101.4	101.9	2.7	3.63	1.04	94.9	98.6		104	98.8		101.1	102.6		0.274	7.74635	2
P55036	26S proteasome non-ATPase regulatory subunit 4	1.093	1.053	0	18.7216	16.1804	5	9	4	1	377	40.711	4.79		95.3	104.2	100.4	3.36	5.65	3.02	96.7	97.7	91.7	99.9	101.9	111	103.4	100.4	97.4	1.054	25.1332	5
Q86UP2	Kinectin	1.098	1.053	0	73.7663	15.3279	22	41	22	1	1357	156.179	5.64		95.2	104.5	100.3	1.46	0.24	1.18	94.7	94.1	96.8	104.7	104.6	104.2	100.6	101.3	99	0.746	88.5021	22
O15031	Plexin-B2	1.071	1.053	0	32.5136	6.85528	9	13	9	1	1838	204.997	6.24		96	102.9	101.1	7.39	5.25	2.12	102.3	97.4	88.3	97.3	103.2	108.1	100.3	99.5	103.5	0.214	28.4992	9
Q9Y5X3	Sorting nexin-5	1.071	1.053	0	14.9685	9.65347	4	5	3	1	404	46.787	6.76		96	102.8	101.1	7.93	1.06	6.46	90.6		101.4	103.6		102.1	105.8		96.5	0.445	13.3063	4
Q9H1E3	Nuclear ubiquitous casein and cyclin-dependent kinase substrate 1	0.833	1.053	0	14.2106	14.8148	4	20	4	1	243	27.28	5.08		103.9	86.6	109.5	3.21	3.47	2.37	105	100.2	106.6	83.5	89.5	86.8	111.5	110.3	106.6	1.61	36.6048	4
P05556	Integrin beta-1	0.998	1.053	0	101.248	24.1855	19	91	19	1	798	88.357	5.39		98.3	98.1	103.6	0.99	2.07	1.87	99.2	98.6	97.3	96	100.1	98.2	104.8	101.3	104.5	3.732	221.945	19
P62805	Histone H4	1.252	1.053	0	49.0553	51.4563	6	213	6	1	103	11.36	11.36		90.8	113.6	95.6	0.64	0.97	0.62	91.4	90.7	90.2	112.4	114.2	114.4	96.2	95.1	95.4	67.129	627.824	6
Q9UHD8	Septin-9	1.093	1.053	0	62.0828	25.9386	14	55	14	1	586	65.361	8.97		95.4	104.2	100.4	2.02	2.42	1.8	97.6	94.4	94.2	102.3	103.3	107.1	100.1	102.4	98.8	1.661	153.473	14
O14980	Exportin-1	1.069	1.053	0	27.7052	8.02988	9	18	9	1	1071	123.306	6.06		96.1	102.7	101.2	2.13	2.98	1.49	94.9	98.5	94.9	103	99.5	105.6	102.1	102	99.4	0.477	27.3267	9
P30043	Flavin reductase (NADPH)	1.122	1.053	0	12.2781	15.0485	3	10	3	1	206	22.105	7.65		94.5	106	99.5	4.04	4.83	5.11	90.1	97	96.3	107.8	100.2	110	102.1	102.7	93.6	1.31	23.8726	3
Q92896	Golgi apparatus protein 1	1.123	1.053	0	67.2362	17.3876	21	44	21	1	1179	134.464	6.9		94.5	106.1	99.4	3.9	2.86	1.26	90.3	95.9	97.2	109.6	104	104.8	100.1	100.2	98	1.041	72.6034	21
P26373	60S ribosomal protein L13	0.958	1.052	0	39.2465	32.7014	9	30	9	1	211	24.247	11.65		99.7	95.5	104.9	0.38	3.85	3.16	99.5	99.4	100.1	95.9	98.9	91.6	104.6	101.7	108.3	4.179	69.7538	9
Q9UGP8	Translocation protein SEC63 homolog	1.171	1.052	0	16.15	6.31579	4	8	4	1	760	87.942	5.31		93.1	109	97.9	3.63	5.12	5.12	90.1	92.3	96.8	107.5	115.2	104.3	102.4	92.5	98.9	0.245	11.7877	4
O43747	AP-1 complex subunit gamma-1	1.048	1.052	0	20.613	8.51582	6	9	6	1	822	91.293	6.8		96.8	101.4	101.8	5.73	3.94	1.53	99.8	100.2	90.4	99.3	98.8	106	100.9	101	103.6	0.359	22.2939	6
P19404	NADH dehydrogenase [ubiquinone] flavoprotein 2, mitochondrial	1.103	1.052	0	9.3607	14.8594	3	10	3	1	249	27.374	8.06		95.1	104.9	100	4.38	4.27	1.14	97.1	97.9	90.3	101.6	103.1	110	101.3	99.1	99.7	0.468	13.8343	3
P20042	Eukaryotic translation initiation factor 2 subunit 2	1.109	1.052	0	19.6944	14.4144	4	15	4	1	333	38.364	5.8		94.9	105.2	99.9	1.43	0.54	0.85	96.5	93.9	94.4	104.7	105.8	105.2	98.9	100.3	100.4	0.688	34.4632	4
Q13618	Cullin-3	1.116	1.052	0	11.6801	6.51042	5	6	4	1	768	88.873	8.48		94.7	105.6	99.6	8.03	8.88	10.38	101.7	86.6	95.9	97	104.4	115.6	101.4	109	88.5	0.253	5.58601	5
P14868	Aspartate--tRNA ligase, cytoplasmic	1.11	1.052	0	45.2103	26.5469	12	38	12	1	501	57.1	6.55		94.9	105.3	99.8	1.98	0.97	1.34	96.2	95.7	92.7	104.1	105.7	106	99.7	98.6	101.2	1.113	86.7418	12
P17252	Protein kinase C alpha type	1.083	1.052	0	10.6681	6.69643	5	8	5	1	672	76.7	7.05		95.7	103.7	100.6	7.43	7.65	6.41	94.4	103.4	89.3	111.6	95.7	103.7	94	100.9	106.9	0.334	11.2328	5
Q13557	Calcium/calmodulin-dependent protein kinase type II subunit delta	1.135	1.051	0	37.64	19.0381	9	28	7	1	499	56.334	7.25		94.1	106.9	99	1.82	1.46	2.99	94.3	92.3	95.7	105.6	106.4	108.6	100.1	101.2	95.6	1.326	61.8655	9
O43795	Unconventional myosin-Ib	1.093	1.051	0	76.2528	14.8768	19	61	18	1	1136	131.902	9.38		95.4	104.3	100.3	0.51	0.62	0.56	95.7	94.9	95.7	103.5	104.7	104.6	100.8	100.5	99.7	1.276	122.964	19
Q9Y266	Nuclear migration protein nudC	1.065	1.051	0	30.5547	27.7946	9	21	8	1	331	38.219	5.38		96.3	102.5	101.2	1.49	3.34	4.8	96.9	97.3	94.6	103.7	105.2	98.7	99.4	97.5	106.7	2.325	32.4591	9
Q9UGT4	Sushi domain-containing protein 2	1.101	1.051	0.00100251	6.41469	3.89294	2	3	2	1	822	90.15	6.28		95.2	104.8	100	0.76	2.42	1.82	94.7		95.7	106.6		103	98.8		101.3	0.125	4.1293	2
Q9UBV8	Peflin	1.06	1.051	0	12.8847	10.2113	4	5	4	1	284	30.361	6.54		96.4	102.2	101.4	1.45	0.22	1.6	95.4	97.4		102.1	102.4		102.5	100.2		1.512	10.2172	4
Q9UNL2	Translocon-associated protein subunit gamma	1.159	1.051	0.00100251	6.30908	15.6757	3	5	3	1	185	21.067	9.61		93.5	108.3	98.2	3.03	4.12	1.66	95.5		91.5	105.1		111.5	99.4		97.1	1.683	4.34703	3
P12277	Creatine kinase B-type	0.991	1.051	0	24.8637	20.9974	5	35	5	1	381	42.617	5.59		98.6	97.7	103.6	2.3	2.67	3.92	97.4	101.2	97.2	99.7	98.7	94.8	102.9	100	108	0.65	81.4516	5
Q02252	Methylmalonate-semialdehyde dehydrogenase [acylating], mitochondrial	1.113	1.051	0	10.4423	8.59813	4	4	4	1	535	57.803	8.5		94.8	105.5	99.7	2.15	2.33	4.51	93.4	96.3		103.8	107.2		102.8	96.5		0.311	6.08086	4
O60568	Multifunctional procollagen lysine hydroxylase and glycosyltransferase LH3	1.054	1.051	0	17.3959	6.50407	5	10	5	1	738	84.731	6.05		96.6	101.8	101.5	1.77	1.23	0.59	95.1	96.3	98.5	103.2	101.7	100.7	101.7	102	100.9	0.342	18.5328	5
Q99733	Nucleosome assembly protein 1-like 4	1.086	1.051	0	17.6305	11.7333	5	15	4	1	375	42.797	4.69		95.6	103.9	100.5	2.17	2.22	3.99	93.3	96.6	97	101.9	106.4	103.3	104.8	97	99.7	0.995	31.9791	5
P41252	Isoleucine--tRNA ligase, cytoplasmic	1.081	1.051	0	10.2687	3.09033	4	5	4	1	1262	144.406	6.15		95.8	103.6	100.6	9.4	7.24	1.66	105.5	94.3	87.6	95.3	105.6	109.9	99.3	100.2	102.5	0.145	6.64206	4
P49589	Cysteine--tRNA ligase, cytoplasmic	1.114	1.051	0	30.8316	12.7005	8	17	8	1	748	85.419	6.76		94.8	105.6	99.6	2.6	5.07	2.9	96.7	95.7	92	101.7	103.4	111.7	101.6	100.9	96.3	0.688	22.7141	8
Q6DD88	Atlastin-3	1.103	1.051	0	34.801	15.8965	8	21	8	1	541	60.503	5.66		95.1	104.9	99.9	0.29	1.12	0.9	95.2	95.3	94.8	104.5	104	106.3	100.3	100.6	98.9	1.154	52.6554	8
P23141	Liver carboxylesterase 1	1.101	1.051	0	24.046	9.17108	5	15	5	1	567	62.481	6.6		95.2	104.8	100	2.63	0.75	2.18	97.2	96	92.4	103.9	105.4	105.1	98.9	98.6	102.5	0.63	33.6631	5
O00461	Golgi integral membrane protein 4	1.048	1.05	0.000548246	7.41526	4.31034	2	2	2	1	696	81.831	4.77		96.8	101.5	101.7	2.25	8.89	6.73	98.4	95.3		95.1	107.9		106.5	96.9		0.11	2.0403	2
Q14315	Filamin-C	1.05	1.05	0	481.058	38.789	90	556	73	1	2725	290.841	5.97		96.8	101.6	101.6	0.85	0.97	0.8	97.6	96.8	95.9	101.5	100.6	102.6	100.9	102.5	101.5	4.039	1377.82	90
Q15293	Reticulocalbin-1	1.039	1.05	0	45.1191	26.5861	9	47	9	1	331	38.866	5		97.1	100.9	102	4.95	4.64	1.33	96.2	92.8	102.3	100.2	105.8	96.6	103.6	101.3	101.1	4.623	99.2124	9
P35080	Profilin-2	1.102	1.05	0	17.7011	20	2	13	2	1	140	15.036	6.99		95.2	104.9	99.9	3.9	2.61	4.85	93.2	99.4	92.8	107.5	105.1	102.1	99.2	95.5	105.1	1.371	30.8916	2
Q9UBY9	Heat shock protein beta-7	0.972	1.05	0	11.7983	22.3529	3	7	3	1	170	18.599	6.52		99.3	96.5	104.2	4.8	5.8	4	97.3	104.7	95.8	102.5	91.4	95.7	100.2	104	108.5	1.512	11.5831	3
P49753	Acyl-coenzyme A thioesterase 2, mitochondrial	1.037	1.05	0	11.9458	6.62526	3	9	3	1	483	53.185	8.47		97.2	100.8	102	3.75	6.32	3.33	99.3	93	99.3	100.1	107.5	94.8	100.6	99.5	105.9	0.241	20.8092	3
Q06323	Proteasome activator complex subunit 1	0.987	1.05	0	35.3282	35.3414	8	45	8	1	249	28.705	6.02		98.8	97.5	103.7	4.01	1.65	3.04	98.9	94.8	102.7	98.9	97.9	95.7	102.2	107.3	101.5	2.793	53.9057	8
P20290	Transcription factor BTF3	1.118	1.049	0.00138568	5.97386	6.79612	2	7	1	1	206	22.154	9.38		94.7	105.9	99.4	1.63	1.27	2.56	95.3	95.9	92.9	107.4	105.5	104.8	97.3	98.6	102.2	0.701	3.77025	2
P61353	60S ribosomal protein L27	1.148	1.049	0	13.7761	25	4	13	4	1	136	15.788	10.56		93.8	107.7	98.5	1.5	1.87	0.61		92.8	94.8		109.2	106.3		98	98.9	5.813	28.14	4
P23246	Splicing factor, proline- and glutamine-rich	1.145	1.049	0	47.8376	18.529	12	38	11	1	707	76.102	9.44		93.9	107.5	98.5	1.19	0.82	0.44	93.7	92.9	95.1	107.3	108.5	106.8	99	98.6	98.1	1.412	84.3661	12
P68036	Ubiquitin-conjugating enzyme E2 L3	1.066	1.049	0	12.0111	16.2338	3	21	3	1	154	17.85	8.51		96.3	102.7	101	3.28	1.79	1.35	95.8	99.7	93.4	103.3	100.6	104.1	100.9	99.7	102.5	2.162	48.8562	3
Q9UNM6	26S proteasome non-ATPase regulatory subunit 13	1.09	1.049	0	32.9203	23.4043	9	17	9	1	376	42.918	5.81		95.6	104.2	100.2	1.68	1.33	2.54	96.5	96.5	93.7	105.8	103.3	103.5	97.7	100.2	102.8	1.424	32.7016	9
Q9Y2G5	GDP-fucose protein O-fucosyltransferase 2	1.108	1.049	0.00138568	5.37594	5.82751	3	4	3	1	429	49.944	6.6		95	105.3	99.7	2.29	0.04	2.13	96.6	93.5		105.3	105.3		98.2	101.2		0.259	4.20263	3
P61978	Heterogeneous nuclear ribonucleoprotein K	1.077	1.049	0	73.788	30.2376	12	104	12	1	463	50.944	5.54		96	103.3	100.7	0.59	0.87	0.33	96.4	96.2	95.3	102.6	103.1	104.3	101	100.7	100.3	2.562	269.062	12
Q9Y5X1	Sorting nexin-9	1.147	1.049	0	41.9617	18.9916	10	26	10	1	595	66.55	5.58		93.9	107.7	98.5	4.45	4.73	2.45	98.1	93.8	89.7	101.8	110.5	110.7	100.2	95.7	99.5	1.512	64.7068	10
Q8TED1	Probable glutathione peroxidase 8	1.099	1.049	0	9.99941	13.8756	3	9	3	1	209	23.866	9.35		95.3	104.8	100	1.36	1.77	1.34	96.8	94.7	94.4	103.1	106.8	104.4	100.1	98.5	101.2	0.701	21.0587	3
Q9Y224	RNA transcription, translation and transport factor protein	1.094	1.049	0	10.0662	12.7049	4	8	4	1	244	28.051	6.65		95.4	104.4	100.1	2.56	1.1	3.5	96.9	92.6	96.8	105.6	103.3	104.5	97.5	104.1	98.8	0.668	18.3976	4
Q13217	DnaJ homolog subfamily C member 3	1.097	1.049	0	21.8768	14.2857	8	18	7	1	504	57.544	6.15		95.4	104.6	100	3.26	3.71	1.36	97	97.4	91.8	104	101.1	108.8	99	101.6	99.4	0.874	21.4299	8
P04080	Cystatin-B	0.992	1.049	0	20.6402	33.6735	3	27	3	1	98	11.133	7.56		98.7	97.8	103.5	2.39	3.06	1.63	96.1	100.7	99.2	101.2	97	95.3	102.7	102.3	105.4	3.642	80.0187	3
P05455	Lupus La protein	1.062	1.049	0	38.7261	25.4902	11	24	11	1	408	46.808	7.12		96.5	102.4	101.1	1.65	3.73	2.2	98.3	95.4	95.6	98	104.8	104.5	103.7	99.8	99.9	1.593	52.7551	11
O00203	AP-3 complex subunit beta-1	1.031	1.049	0	30.0131	9.14077	11	33	10	1	1094	121.244	6.04		97.4	100.4	102.1	1.97	3.47	2.35	96.1	96.5	99.6	100.1	104.1	97.1	103.8	99.4	103.2	0.53	35.5353	11
Q12904	Aminoacyl tRNA synthase complex-interacting multifunctional protein 1	1.02	1.049	0	15.2413	15.7051	5	7	5	1	312	34.331	8.43		97.8	99.7	102.5	2.76	0.32	2.33	99.7	95.8		99.5	100		100.8	104.2		0.833	11.8208	5
Q7Z7G0	Target of Nesh-SH3	1.068	1.048	0.00138568	5.30687	1.76744	2	4	2	1	1075	118.569	9.44		96.3	102.8	100.9	1.08	1.81	0.9	95.7	97.5	95.6	104.2	100.7	103.5	100	101.8	100.9	0.078	1.8133	2
P16615	Sarcoplasmic/endoplasmic reticulum calcium ATPase 2	1.078	1.048	0	74.6076	18.1382	19	50	19	1	1042	114.683	5.34		96	103.4	100.6	1.73	1.55	2.78	97.4	96.3	94.2	103.1	105.2	102.1	99.5	98.5	103.8	1.555	98.1414	19
P18124	60S ribosomal protein L7	1.054	1.048	0	37.0857	23.7903	6	29	6	1	248	29.207	10.65		96.7	101.9	101.4	1.6	2.5	2.15	96.3	98.4	95.4	104.7	99.7	101.4	99	101.9	103.2	3.217	71.6887	6
P08670	Vimentin	1.109	1.048	0	365.822	81.5451	41	2803	35	1	466	53.619	5.12		95	105.4	99.6	0.09	0.12	0.13	95.1	95	95	105.3	105.3	105.6	99.5	99.7	99.5	224.393	7926.71	41
O14818	Proteasome subunit alpha type-7	1.089	1.048	0	23.3141	21.371	5	24	5	1	248	27.87	8.46		95.6	104.2	100.2	4.42	4.76	4.07	100.4	94.1	92.3	99.8	109.5	103.2	99.8	96.3	104.5	1.738	34.9226	5
Q96FQ6	Protein S100-A16	0.994	1.048	0	7.97519	22.3301	2	10	2	1	103	11.794	6.79		98.6	98	103.4	2.27	3.43	1.1	98.5	96.5	100.9	98	101.4	94.7	103.6	102.1	104.4	1.154	16.7983	2
P17661	Desmin	1.011	1.048	0	39.6218	11.7021	7	516	2	1	470	53.503	5.27		98.1	99.1	102.8	3.04	0.96	3.82	96		100.2	98.5		99.8	105.6		100	0.931	1288.41	7
Q15233	Non-POU domain-containing octamer-binding protein	1.141	1.048	0	36.7036	21.0191	11	30	9	1	471	54.197	8.95		94.1	107.4	98.6	0.71	0.62	0.68	93.4	94.1	94.7	107.4	108	106.7	99.2	97.9	98.6	1.471	59.601	11
Q01813	ATP-dependent 6-phosphofructokinase, platelet type	1.108	1.048	0	41.3684	12.8827	8	26	5	1	784	85.542	7.55		95	105.4	99.6	1.34	2.93	2.72	95.8	93.6	95.7	107.1	107.2	101.8	97.1	99.3	102.5	0.73	63.174	8
P60900	Proteasome subunit alpha type-6	1.099	1.048	0	33.3309	26.4228	7	25	7	1	246	27.382	6.76		95.3	104.7	99.9	2.08	0.56	1.98	97.4	93.4	95.2	104.3	104.5	105.4	98.3	102.1	99.4	2.981	54.4102	7
Q9UJZ1	Stomatin-like protein 2, mitochondrial	1.078	1.048	0	43.0223	25.2809	7	23	7	1	356	38.51	7.39		96	103.4	100.6	1.81	3.44	2.16	95.2	98	94.8	106.6	99.6	104.1	98.2	102.4	101.1	2.548	41.268	7
P11498	Pyruvate carboxylase, mitochondrial	0.968	1.048	0	14.0022	4.49915	5	5	5	1	1178	129.551	6.84		99.5	96.3	104.2	4.9	5.36	0.54	104.6	94.9	98.8	90.7	100.8	97.5	104.7	104.3	103.6	0.171	6.94358	5
P42704	Leucine-rich PPR motif-containing protein, mitochondrial	1.127	1.048	0	34.9528	6.88666	9	14	9	1	1394	157.805	6.13		94.5	106.5	99	3.38	5.29	4.58	98	91.7	93.8	104.6	112.8	102	97.4	95.5	104.1	0.253	27.0217	9
Q9Y678	Coatomer subunit gamma-1	1.09	1.048	0	49.7595	15.9039	13	40	12	1	874	97.655	5.47		95.6	104.2	100.2	2.25	1.1	1.11	94.6	94.2	98.1	104.4	105.3	103	101.1	100.5	98.9	0.859	82.5041	13
O43719	HIV Tat-specific factor 1	1.088	1.048	0.00100251	7.26563	3.44371	2	3	2	1	755	85.801	4.4		95.7	104.1	100.2	1.18	3.07	4.31	94.9	96.5		101.8	106.3		103.3	97.2		0.083	6.50645	2
Q8NBJ7	Inactive C-alpha-formylglycine-generating enzyme 2	1.034	1.048	0	9.95283	11.9601	3	8	3	1	301	33.822	8		97.4	100.7	102	3.34	0.58	3.76	95.1	99.7		100.2	101.1		104.7	99.3		0.501	11.2791	3
Q5JXB2	Putative ubiquitin-conjugating enzyme E2 N-like	1.102	1.048	0	22.1005	24.8366	4	17	4	1	153	17.366	5.92		95.2	105	99.8	1.83	0.97	2.64	95.9	93.3	96.6	104.6	104.2	106.1	99.5	102.5	97.3	2.162	39.0601	4
P63241	Eukaryotic translation initiation factor 5A-1	1.115	1.048	0	17.2932	17.5325	4	29	4	1	154	16.821	5.24		94.9	105.8	99.4	1.33	1.29	1.36	96.3	94.1	94.2	105.1	107.3	104.9	98.6	98.6	100.9	4.623	62.7709	4
Q13347	Eukaryotic translation initiation factor 3 subunit I	1.062	1.047	0	17.2847	11.6923	4	9	4	1	325	36.479	5.64		96.5	102.5	101	5.93	5.05	0.93	93.4	93	103.1	104.5	106.3	96.6	102.1	100.7	100.3	0.65	22.1492	4
O43615	Mitochondrial import inner membrane translocase subunit TIM44	1.111	1.047	0	18.1601	13.7168	6	7	6	1	452	51.323	8.32		95	105.5	99.5	1.89	3.25	1.64	96.3		93.7	103.1		108	100.6		98.3	0.562	9.88898	6
P54289	Voltage-dependent calcium channel subunit alpha-2/delta-1	0.869	1.047	0.00138568	5.92005	1.99456	2	2	2	1	1103	124.49	5.27		102.9	89.4	107.7	1.97	6.07	3.16	104.3		101.5	85.5		93.2	110.2		105.3	0.078	4.90882	2
P83731	60S ribosomal protein L24	1.103	1.047	0	22.1976	33.121	7	18	7	1	157	17.768	11.25		95.2	105.1	99.7	2.68	1.47	3.9	94.3	98.1	93.2	103.6	106.7	104.9	102.1	95.2	101.8	4.012	34.6353	7
O95336	6-phosphogluconolactonase	1.047	1.047	0	21.9855	19.7674	4	13	4	1	258	27.53	6.05		97	101.5	101.5	6.68	3.8	3.38	93.9	104.4	92.6	101.4	97.7	105.4	104.7	97.9	102	1.154	29.5201	4
O95182	NADH dehydrogenase [ubiquinone] 1 alpha subcomplex subunit 7	1.053	1.047	0.00100251	7.01845	23.8938	3	5	3	1	113	12.544	10.18		96.8	101.9	101.3	0.53	2.55	3.07		97.1	96.4		103.7	100.1		99.1	103.5	0.995	9.3555	3
P09619	Platelet-derived growth factor receptor beta	1.086	1.047	0	18.1282	5.78662	7	15	6	1	1106	123.889	4.98		95.7	104	100.2	1.44	2	2.12	94.2	96.4	96.7	104.9	101.6	105.5	100.9	101.9	97.9	0.311	22.1327	7
O60264	SWI/SNF-related matrix-associated actin-dependent regulator of chromatin subfamily A member 5	1.087	1.047	0.00100251	6.23044	1.71103	2	2	2	1	1052	121.828	8.09		95.7	104.1	100.2	0.09	2.74	2.75	95.7	95.8		106.1	102.1		98.3	102.2		0.07	4.0151	2
Q9HD42	Charged multivesicular body protein 1a	1.088	1.047	0.0026178	4.60725	7.65306	2	2	2	1	196	21.689	8.06		95.7	104.1	100.2	5.43	4.57	0.44	99.4		92	100.7		107.5	99.9		100.5	0.259	4.57791	2
P51659	Peroxisomal multifunctional enzyme type 2	1.076	1.047	0	23.6924	11.5489	7	9	7	1	736	79.636	8.84		96.1	103.4	100.5	1.86	2.41	1.68	97	97.2	94	104.2	100.6	105.3	98.8	102.2	100.6	0.602	15.0258	7
P11310	Medium-chain specific acyl-CoA dehydrogenase, mitochondrial	1.064	1.047	0	12.3967	9.50119	4	6	4	1	421	46.559	8.37		96.5	102.6	101	1.63	2.5	0.99	98.2	95.3	95.9	99.7	104.7	103.4	102	100.1	100.7	0.688	6.27405	4
Q13162	Peroxiredoxin-4	1.145	1.047	0	24.5037	23.6162	7	55	5	1	271	30.521	6.29		94	107.6	98.4	3.2	6.57	4.13	95.9	90.5	95.5	102.9	115.7	104.2	101.2	93.7	100.2	2.981	132.741	7
Q9UEY8	Gamma-adducin	1.09	1.047	0	14.0632	5.94901	4	8	4	1	706	79.105	6.32		95.6	104.3	100.1	0.89	0.98	1.42	96.2	96.1	94.7	103.4	105.4	104	100.4	98.5	101.3	0.322	21.0135	4
P26368	Splicing factor U2AF 65 kDa subunit	1.149	1.046	0	9.67743	7.15789	3	7	3	1	475	53.467	9.09		93.9	107.9	98.2	3.32	0.99	2.86	97.4	92.7	91.5	107.1	109.1	107.4	95.4	98.2	101.1	0.389	10.5187	3
Q9P2E9	Ribosome-binding protein 1	1.005	1.046	0	346.047	61.0638	72	280	72	1	1410	152.365	8.6		98.3	98.8	102.9	0.81	0.78	1.23	99	97.4	98.6	99.6	98.7	98	101.4	103.8	103.4	5.719	685.029	72
Q06210	Glutamine--fructose-6-phosphate aminotransferase [isomerizing] 1	1.176	1.046	0	28.4912	11.3019	6	14	5	1	699	78.756	7.11		93.1	109.5	97.4	6.42	10.48	5.65	96.5	96.6	86.2	103.1	102.6	122.7	100.4	100.8	91.1	0.456	31.2412	6
Q9NR45	Sialic acid synthase	1.067	1.046	0	16.0084	11.4206	4	14	4	1	359	40.281	6.74		96.4	102.8	100.8	1.27	2.91	2.76	97	97.1	94.9	105.1	99.4	104	97.9	103.5	101.1	0.778	26.7817	4
P54920	Alpha-soluble NSF attachment protein	1.057	1.046	0	23.5895	24.0678	6	12	6	1	295	33.211	5.36		96.7	102.2	101.1	0.47	1.71	1.6	96.2	96.9	97	103.3	100.2	103.1	100.5	103	99.9	0.931	28.9767	6
P62136	Serine/threonine-protein phosphatase PP1-alpha catalytic subunit	1.09	1.046	0	24.6528	19.697	6	37	2	1	330	37.488	6.33		95.7	104.3	100.1	1.86	2.41	0.73	95.9	93.8	97.4	104	106.9	101.9	100.1	99.3	100.7	0.995	87.0049	6
P15848	Arylsulfatase B	0.909	1.046	0	7.76864	3.75235	2	5	2	1	533	59.649	8.21		101.5	92.3	106.2	6.77	4.39	2.66	106.4		96.7	89.4		95.1	104.2		108.2	0.172	6.93786	2
Q9P2R3	Rabankyrin-5	1.111	1.046	0	10.8853	2.99401	3	7	3	1	1169	128.318	6.1		95	105.6	99.4	2.28	6.4	4.62	96.6	93.5		100.8	110.4		102.6	96.1		0.072	15.016	3
P61081	NEDD8-conjugating enzyme Ubc12	1.103	1.046	0	19.2563	21.8579	5	15	5	1	183	20.887	7.69		95.3	105.1	99.6	1.88	1.23	1.54	93.4	97	95.4	105.3	103.7	106.3	101.3	99.3	98.3	2.162	22.0346	5
O15173	Membrane-associated progesterone receptor component 2	1.066	1.046	0	33.9255	24.6637	5	19	4	1	223	23.804	4.88		96.4	102.8	100.8	2.28	2.3	0.6	98.9	95.6	94.7	100.1	104.3	104	101	100.1	101.3	2.162	71.6656	5
Q9BS26	Endoplasmic reticulum resident protein 44	1.037	1.045	0	25.5986	17.9803	7	25	6	1	406	46.941	5.26		97.3	100.9	101.8	1.85	2.82	3.48	96.3	99.4	96.3	103.5	101.3	97.9	100.2	99.3	105.8	1.371	58.6367	7
Q9Y3Z3	Deoxynucleoside triphosphate triphosphohydrolase SAMHD1	1.095	1.045	0.00100251	7.00489	5.27157	3	4	3	1	626	72.155	7.14		95.5	104.6	99.9	3.42	1.86	1.32	97.8	93.2		103.2	106		98.9	100.8		0.184	0	3
O43684	Mitotic checkpoint protein BUB3	1.086	1.045	0	20.4779	19.8171	6	6	6	1	328	37.131	6.84		95.8	104	100.2	0.81	1.66	0.95	96.4		95.3	102.8		105.2	100.8		99.5	1.154	15.0664	6
Q9C0C2	182 kDa tankyrase-1-binding protein	1.023	1.045	0	59.7091	12.4349	17	25	17	1	1729	181.685	4.86		97.8	100	102.2	3.11	3.47	4.25	94.5	100.5	98.2	98.9	97.3	103.9	106.5	102.2	97.9	0.562	44.2894	17
Q9Y2J2	Band 4.1-like protein 3	1.095	1.045	0	39.917	12.2355	14	29	12	1	1087	120.603	5.19		95.5	104.6	99.9	1.79	1.97	0.36	97.5	94.2	94.9	102.3	106.1	105.4	100.3	99.7	99.6	0.682	51.0257	14
Q07866	Kinesin light chain 1	1.054	1.045	0	44.899	17.801	11	28	11	1	573	65.269	6.2		96.8	102.1	101.2	1.91	0.89	1.88	96.3	98.8	95.2	103.1	101.5	101.5	100.6	99.6	103.3	1.482	54.112	11
Q8IXS6	Paralemmin-2	1.013	1.045	0	10.1389	7.91557	4	7	4	1	379	42.159	5.1		98.1	99.4	102.5	8.33	2.51	5.53		92.3	103.9		101.2	97.6		106.5	98.5	0.425	7.72565	4
O75844	CAAX prenyl protease 1 homolog	1.108	1.045	0	12.399	6.31579	3	6	3	1	475	54.778	7.49		95.2	105.4	99.4	3.96	2.3	4.08	90.8	97.8	96.8	105.6	102.9	107.8	103.6	99.2	95.5	0.492	11.5775	3
Q96AY3	Peptidyl-prolyl cis-trans isomerase FKBP10	1.068	1.045	0	96.713	32.3024	18	106	17	1	582	64.204	5.62		96.4	102.9	100.7	1.29	0.18	1.25	97.8	95.8	95.5	102.9	103.1	102.8	99.3	101.1	101.7	4.043	275.854	18
Q12907	Vesicular integral-membrane protein VIP36	1.12	1.045	0	14.4473	10.9551	4	16	4	1	356	40.203	6.95		94.8	106.2	99	0.81	1.56	2.29	94.1	95.6	94.6	106.2	107.9	104.5	99.7	96.5	100.9	0.73	35.6785	4
P22307	Non-specific lipid-transfer protein	1.082	1.044	0	31.8029	12.9799	7	19	7	1	547	58.956	6.89		96	103.8	100.2	0.93	0.61	1.53	96.6	95.3		104.2	103.4		99.1	101.3		0.931	39.0876	7
P61221	ATP-binding cassette sub-family E member 1	1.096	1.044	0	17.3784	7.17863	4	7	4	1	599	67.271	8.34		95.5	104.7	99.8	3.69	2.59	1.14	96.7	91.6	98.3	104.6	107.5	102.1	98.7	100.9	99.6	0.292	11.6841	4
P48444	Coatomer subunit delta	1.053	1.044	0	31.832	17.6125	10	23	10	1	511	57.174	6.21		96.9	102	101.2	1.28	2.8	3.14	96	98.3	96.3	99.2	101.8	104.9	104.8	99.9	98.8	1.154	45.0613	10
P56192	Methionine--tRNA ligase, cytoplasmic	1.101	1.044	0	10.028	3.33333	3	4	3	1	900	101.052	6.16		95.4	105	99.6	6.26	2.73	3.11	99.6	91.2		103	107		97.4	101.8		0.162	10.0516	3
Q9UL46	Proteasome activator complex subunit 2	1.145	1.044	0	14.7832	18.8285	5	15	5	1	239	27.384	5.73		94.1	107.7	98.2	3.36	4.66	2.11	97.5	91.3	93.5	102	111.2	110	100.6	97.5	96.6	1.069	31.4252	5
Q8NBJ5	Procollagen galactosyltransferase 1	1.017	1.044	0	17.9074	10.9325	7	11	7	1	622	71.59	7.31		98	99.7	102.3	1.56	0.41	1.9	99.1	96.9		100	99.4		100.9	103.7		0.482	17.798	7
O95747	Serine/threonine-protein kinase OSR1	1.085	1.044	0	17.9028	11.1954	5	9	4	1	527	57.986	6.43		95.9	104	100.1	0.68	2.02	2.75	95.1	96.3	96.2	101.6	105.4	105	103.3	98.2	98.8	0.61	19.2882	5
Q9UNS2	COP9 signalosome complex subunit 3	1.112	1.044	0	12.0233	8.27423	4	7	4	1	423	47.842	6.65		95.1	105.7	99.2	1.28	1.86	2.72	96	93.7	95.4	104.9	104.3	108	99.1	102	96.6	0.532	11.3232	4
P08240	Signal recognition particle receptor subunit alpha	1.126	1.044	0.00100251	6.37862	2.50784	2	3	2	1	638	69.767	8.95		94.6	106.6	98.8	5.14	3.7	0.93	91.2	98.1		109.4	103.8		99.4	98.1		0.119	6.34985	2
P62269	40S ribosomal protein S18	1.156	1.044	0	19.9051	24.3421	5	24	5	1	152	17.708	10.99		93.7	108.4	97.8	2.38	1.83	1.32	96.2	93	92	106.3	110.2	108.8	97.5	96.8	99.3	2.162	62.1485	5
P19338	Nucleolin	1.137	1.044	0	83.3088	25.2113	21	89	21	1	710	76.568	4.7		94.3	107.3	98.4	1.84	0.34	1.78	96.3	93.1	93.6	107.3	107.6	106.9	96.4	99.3	99.5	2.481	179.792	21
O00244	Copper transport protein ATOX1	1.041	1.043	0	8.35392	25	3	11	3	1	68	7.397	7.24		97.2	101.3	101.5	0.52	3.56	3.07	96.7	97.4	97.6	105.2	100.5	98.1	98.1	102	104.3	9	13.4103	3
P35232	Prohibitin	1.141	1.043	0	62.9927	45.2206	11	62	11	1	272	29.786	5.76		94.2	107.5	98.3	1.9	1.65	0.16	96.1	92.6	94	105.7	109.2	107.6	98.2	98.2	98.5	6.743	129.757	11
P17980	26S proteasome regulatory subunit 6A	1.129	1.043	0	13.7344	11.6173	5	8	5	1	439	49.172	5.24		94.6	106.7	98.7	1.82	4.95	4.56	95.3	92.6	95.8	110	109.6	100.6	94.7	97.8	103.6	0.532	16.7285	5
P08865	40S ribosomal protein SA	1.079	1.043	0	58.9007	34.2373	8	65	8	1	295	32.833	4.87		96.1	103.7	100.2	1.08	1.36	0.99	96.3	97	95	102.4	103.5	105.2	101.4	99.5	99.9	6.356	162.936	8
P50454	Serpin H1	1.003	1.043	0	104.482	35.1675	15	198	15	1	418	46.411	8.69		98.5	98.8	102.8	0.37	0.73	0.69	98.8	98.1	98.6	99.1	99.2	97.9	102.1	102.7	103.5	8.12	468.046	15
Q9UBS4	DnaJ homolog subfamily B member 11	1.1	1.043	0	15.1295	10.3352	4	12	4	1	358	40.489	6.18		95.4	105	99.6	5.71	4.84	5.97	96.3	100.4	89.6	110.1	99.9	104.9	93.6	99.6	105.5	0.688	18.2205	4
P49757	Protein numb homolog	0.974	1.043	0.0026178	4.46778	2.76498	2	3	2	1	651	70.759	8.51		99.4	96.9	103.7	8.97	7.21	1.86	93.1	105.7		101.8	91.9		105.1	102.3		0.186	3.38071	2
P52815	39S ribosomal protein L12, mitochondrial	1.064	1.043	0.00100251	7.27207	15.6566	3	8	3	1	198	21.335	8.87		96.5	102.8	100.7	5.86	5.5	0.01	100.5	92.5		98.8	106.8		100.7	100.7		0.874	11.3537	3
Q6PIU2	Neutral cholesterol ester hydrolase 1	1.01	1.043	0	9.2569	6.12745	2	7	2	1	408	45.779	7.23		98.3	99.2	102.5	3.73	2.35	1.96	102.5	95.6	96.7	97.1	101.7	98.8	100.4	102.6	104.4	0.222	15.7396	2
Q9UMX5	Neudesin	1.051	1.043	0.00138568	5.92062	11.0465	2	3	2	1	172	18.845	5.69		97	101.9	101.1	0.96	2.9	2	97.6		96.3	99.8		104	102.6		99.7	0.52	5.16839	2
P52948	Nuclear pore complex protein Nup98-Nup96	0.896	1.043	0.00764895	3.66245	0.990644	2	3	2	1	1817	197.457	6.4		102.1	91.5	106.5	16.43	14.81	3.03	90.2	113.9		101.1	81.9		108.7	104.2		0.059	5.50754	2
Q9H3N1	Thioredoxin-related transmembrane protein 1	1.078	1.043	0	7.58207	7.14286	2	3	2	1	280	31.771	4.98		96.1	103.6	100.3	0.01	0.24	0.26	96.1	96.1		103.8	103.4		100.1	100.4		0.468	5.1478	2
Q15149	Plectin	1.067	1.043	0	1012.28	44.3638	219	986	217	1	4684	531.466	5.96		96.5	103	100.6	0.67	0.7	0.22	97.1	96.5	95.8	102.2	103.2	103.6	100.8	100.3	100.7	4.982	2355.08	219
Q86U42	Polyadenylate-binding protein 2	1.048	1.043	0	7.60397	5.22876	2	3	2	1	306	32.729	5.06		97.1	101.7	101.2	2.7	3.77	6.38	98.9	95.2		104.5	99		96.6	105.8		0.334	7.7502	2
P61313	60S ribosomal protein L15	1.126	1.043	0	12.0008	11.2745	2	12	2	1	204	24.131	11.62		94.7	106.6	98.7	2.59	2.79	1	91.9	95.4	96.7	110	104.7	105	98	99.9	98.3	0.638	31.0342	2
Q00688	Peptidyl-prolyl cis-trans isomerase FKBP3	1.115	1.043	0	17.1872	19.1964	5	12	5	1	224	25.161	9.28		95	106	99	4.12	1.25	3.09	99.4	93.7	91.9	105.1	105.3	107.5	95.5	101	100.6	1.254	28.396	5
Q9H7Z7	Prostaglandin E synthase 2	1.1	1.043	0	9.59437	7.42706	3	4	3	1	377	41.917	9.16		95.5	105	99.5	1.52	5.32	7.07	95.3	97	94.1	104	111	100	100.7	92	105.9	0.304	4.71058	3
Q01995	Transgelin	0.963	1.043	0	107.938	72.6368	15	434	15	1	201	22.596	8.84		99.8	96.2	104	0.72	0.85	0.16	99	100.1	100.3	97	96	95.4	104	103.9	104.2	37.747	1001.78	15
P52565	Rho GDP-dissociation inhibitor 1	1.047	1.043	0	39.6913	28.9216	6	97	6	1	204	23.193	5.11		97.1	101.7	101.2	0.83	1.94	1.33	98	96.8	96.4	100.1	101.1	103.9	101.9	102.1	99.7	4.179	247.537	6
P46777	60S ribosomal protein L5	1.15	1.043	0	38.9781	26.5993	10	63	10	1	297	34.341	9.72		94	108.1	98	1.38	1.46	0.31	94.3	95.1	92.5	107.5	106.8	109.8	98.2	98.1	97.6	3.642	120.849	10
P61163	Alpha-centractin	1.09	1.042	0	24.3274	13.2979	5	25	3	1	376	42.587	6.64		95.8	104.4	99.8	2.03	3.07	3.53	98	95.1	94.2	103.1	108	102	98.9	96.8	103.7	1.015	46.0144	5
P30040	Endoplasmic reticulum resident protein 29	1.08	1.042	0	34.8534	43.295	8	23	8	1	261	28.975	7.31		96.1	103.8	100.2	0.65	0.94	1.06	96.8	95.7	95.8	103.5	103	104.9	99.7	101.4	99.4	2.981	55.1452	8
P10301	Ras-related protein R-Ras	1.182	1.042	0	24.3009	23.8532	5	21	3	1	218	23.466	6.93		93	110	97	4.86	6.57	4.69	94.8	96.4	87.9	103	109.6	117.4	102.2	94	94.7	1.512	50.8221	5
P06865	Beta-hexosaminidase subunit alpha	1.112	1.042	0	17.6502	9.4518	6	19	5	1	529	60.664	5.16		95.1	105.7	99.1	1.77	0.77	0.93	95.8	96.4	93.2	105.6	105	106.6	98.5	98.7	100.2	0.668	36.8399	6
Q8WUM0	Nuclear pore complex protein Nup133	1.157	1.042	0.0026178	4.61246	1.7301	2	3	2	1	1156	128.898	5.1		93.8	108.5	97.7	5.01	2.67	1.84	97.1	90.5		106.4	110.5		96.5	99		0.073	3.73256	2
Q5JPE7	Nodal modulator 2	1.091	1.042	0	24.7252	6.15627	7	13	7	1	1267	139.351	5.76		95.8	104.4	99.8	3.88	3.52	0.94	99.8	95.1	92.4	101	104	108.3	99.2	100.9	99.3	0.283	22.2206	7
P51991	Heterogeneous nuclear ribonucleoprotein A3	1.127	1.042	0	27.3656	19.3122	7	47	6	1	378	39.571	9.01		94.7	106.7	98.6	0.88	1.22	0.98	93.8	95.5	94.7	108.1	106.4	105.6	98.1	98.1	99.8	1.239	105.767	7
O14602	Eukaryotic translation initiation factor 1A, Y-chromosomal	1.083	1.042	0	18.769	25	5	15	5	1	144	16.432	5.24		96	104	100	2.36	2.67	0.8	98.3	96	93.7	100.9	104.8	106.3	100.8	99.2	100	2.981	34.3527	5
Q6IBS0	Twinfilin-2	1.108	1.042	0	24.5792	18.9112	7	14	5	1	349	39.523	6.84		95.2	105.5	99.2	2.04	3.03	1.26	95.6	97	93.1	104.9	102.7	109	99.4	100.4	97.9	1.228	29.6364	7
Q9H4G4	Golgi-associated plant pathogenesis-related protein 1	1.16	1.042	0	24.1455	27.9221	3	16	3	1	154	17.208	9.41		93.7	108.7	97.6	2.46	1.14	1.83	94.7	91	95.3	107.3	109.8	109	97.9	99.2	95.7	1.512	47.4767	3
Q03135	Caveolin-1	1.116	1.042	0	25.071	25.8427	5	40	5	1	178	20.458	6.02		95	106	99	1.55	0.74	0.71	96.6	93.8	94.5	105.1	106.6	106.4	98.2	99.6	99.1	2.831	86.962	5
O94855	Protein transport protein Sec24D	1.15	1.042	0	31.0887	9.49612	9	19	8	1	1032	112.936	7.25		94	108.1	97.9	3.69	4.16	1.11	97.4	90.5	94	103.4	112.4	108.5	99.1	97.1	97.5	0.658	39.1226	9
O94885	SAM and SH3 domain-containing protein 1	1.172	1.042	0.00100251	6.5191	1.60385	2	4	2	1	1247	136.568	6.09		93.3	109.4	97.2	3.8	6.38	3.54	95.8	90.8		104.5	114.4		99.7	94.8		0.069	7.72668	2
O75643	U5 small nuclear ribonucleoprotein 200 kDa helicase	1.081	1.042	0	26.5796	4.16667	9	11	9	1	2136	244.353	6.06		96.1	103.8	100.1	1.76	1.07	2.66	97.3	96.8	94.2	103.9	104.9	102.7	98.8	98.3	103.1	0.176	11.9179	9
P23528	Cofilin-1	1.05	1.042	0	89.0111	69.2771	16	191	14	1	166	18.491	8.09		97	101.9	101.1	0.42	0.73	0.93	97.4	97.1	96.6	102.6	101.1	101.9	100	101.8	101.5	55.234	484.394	16
Q5JRX3	Presequence protease, mitochondrial	1.111	1.041	0	51.8398	17.6471	17	36	17	1	1037	117.338	6.92		95.2	105.7	99.1	1.27	1.13	2.19	94.6	96.5	94.3	106.4	106.5	104.4	99	97	101.3	0.892	56.2821	17
P31939	Bifunctional purine biosynthesis protein PURH	1.106	1.041	0	20.3438	11.6554	6	12	6	1	592	64.575	6.71		95.3	105.4	99.3	4.51	1.42	3.37	100	91.6	94.4	103.8	105.6	106.8	96.2	102.8	98.8	0.546	18.6197	6
Q00341	Vigilin	1.05	1.041	0	110.896	22.3186	28	85	28	1	1268	141.368	6.87		97.1	101.9	101.1	1.36	1.72	1.26	98.5	96	96.6	100.9	103.9	100.8	100.6	100.1	102.5	1.705	159.542	28
Q9BQB6	Vitamin K epoxide reductase complex subunit 1	1.111	1.041	0	14.0706	12.2699	2	12	2	1	163	18.223	9.36		95.2	105.7	99.1	2.31	2.53	3.42	94.3	93.5	97.7	102.9	108.2	106.2	102.8	98.3	96.1	2.981	31.7338	2
P55265	Double-stranded RNA-specific adenosine deaminase	1.132	1.041	0	17.7158	5.13866	7	10	7	1	1226	135.981	8.65		94.5	107	98.4	5.35	3.45	1.64	90.2	100.1	93.3	110.7	103.3	107.1	99.1	96.6	99.6	0.23	12.845	7
Q07960	Rho GTPase-activating protein 1	1.057	1.041	0	31.8068	15.9453	7	39	7	1	439	50.404	6.29		96.8	102.4	100.8	1.78	1.49	0.65	98.7	96.5	95.3	101	102	104	100.2	101.5	100.6	1.346	78.7747	7
P54577	Tyrosine--tRNA ligase, cytoplasmic	1.114	1.041	0	31.1263	15.1515	8	18	8	1	528	59.106	7.05		95.1	106	99	1.39	1.35	0.29	96.4	95	93.8	104.4	106.3	107.2	99.2	98.7	99.1	0.688	35.6221	8
P23368	NAD-dependent malic enzyme, mitochondrial	1.023	1.041	0	12.2832	5.82192	3	10	3	1	584	65.402	7.61		97.9	100.1	101.9	2.28	0.5	1.96	99.5	95.4	98.9	99.6	100.4	100.5	100.9	104.2	100.6	0.233	16.6983	3
P04632	Calpain small subunit 1	1.097	1.041	0	38.8483	25.7463	5	24	5	1	268	28.298	5.2		95.6	104.9	99.5	2.02	1.45	0.82	97.6	95.5	93.8	103.7	104.3	106.6	98.6	100.3	99.6	1.929	91.1994	5
Q9HBL0	Tensin-1	0.998	1.041	0	24.3359	6.39769	9	18	9	1	1735	185.586	7.75		98.7	98.5	102.7	2.13	5.09	4.34	96.3	99.9	100	101.1	101.8	92.8	102.6	98.4	107.3	0.238	28.8251	9
Q13642	Four and a half LIM domains protein 1	1.095	1.041	0	71.9813	36.2229	10	124	10	1	323	36.239	8.97		95.7	104.8	99.6	1.36	2.69	1.52	96.2	94.2	96.6	103.5	108	102.9	100.3	97.8	100.6	3.217	349.245	10
P04792	Heat shock protein beta-1	0.947	1.041	0	79.1238	62.439	12	123	12	1	205	22.768	6.4		100.4	95.1	104.5	1.23	1.02	0.58	101.7	100.3	99.2	94.4	94.6	96.2	103.9	105.1	104.6	23.245	348.131	12
O43143	Pre-mRNA-splicing factor ATP-dependent RNA helicase DHX15	1.071	1.041	0	20.833	9.68553	7	16	7	1	795	90.875	7.46		96.4	103.2	100.3	1.58	1.86	1.42	95.3	95.8	98.2	105.4	102.2	102	99.2	102	99.8	0.506	15.8475	7
P31943	Heterogeneous nuclear ribonucleoprotein H	1.06	1.041	0	35.8437	18.4855	6	35	2	1	449	49.198	6.3		96.8	102.5	100.7	3.67	5.64	2.27	93.3	96.6	100.4	107.8	103.5	96.4	98.9	99.9	103.3	1.089	88.0471	6
O75695	Protein XRP2	1.111	1.041	0.00380068	4.1411	4	2	5	2	1	350	39.615	5.12		95.2	105.7	99.1	0.29	4.02	4	95	95.4		108.7	102.7		96.3	101.9		0.259	8.53877	2
O60610	Protein diaphanous homolog 1	1.081	1.04	0	13.1865	3.53774	5	8	5	1	1272	141.258	5.41		96.1	103.9	100	5.48	2.53	4.59	101.9	94.8	91.6	101.7	106.8	103.2	96.4	98.4	105.2	0.176	13.779	5
P47914	60S ribosomal protein L29	0.978	1.04	0.00100251	6.22937	13.8365	2	3	2	1	159	17.741	11.66		99.4	97.2	103.4	2.23	5.19	3.27	97.7	98.6	101.9	102.8	95.7	93	99.5	105.6	105.1	1.154	7.10234	2
O75475	PC4 and SFRS1-interacting protein	0.994	1.04	0	9.49389	6.03774	3	16	2	1	530	60.067	9.13		98.9	98.3	102.8	5.9	16.1	11.88	103.1	92.2	101.3	80.2	109.6	105.1	116.7	98.1	93.7	0.205	25.0673	3
P62333	26S proteasome regulatory subunit 10B	1.067	1.04	0	24.7276	19.5373	8	15	8	1	389	44.145	7.49		96.6	103	100.4	1.26	2.48	2.34	95.2	96.9	97.6	103.4	105.4	100.3	101.4	97.7	102.2	1.154	19.1642	8
P25398	40S ribosomal protein S12	1.077	1.04	0	23.9433	35.6061	5	18	5	1	132	14.505	7.21		96.2	103.7	100.1	1.18	2.84	2.28	95.9	97.5	95.3	102	101.9	107.1	102.1	100.6	97.6	9	44.0065	5
Q9UHQ9	NADH-cytochrome b5 reductase 1	1.089	1.04	0	12.2842	12.1311	4	11	4	1	305	34.073	9.38		95.9	104.4	99.7	1.02	4.71	4.18	95.9	94.9	96.9	107.8	106.6	98.8	96.3	98.4	104.4	0.585	23.4183	4
Q15075	Early endosome antigen 1	1.118	1.04	0	114.12	21.4741	30	51	30	1	1411	162.367	5.68		95	106.2	98.8	1.05	2.3	1.57	96.1	94.8	94.1	103.4	107.7	107.5	100.5	97.5	98.3	1.125	105.119	30
Q9Y2W1	Thyroid hormone receptor-associated protein 3	0.934	1.04	0	19.8116	6.80628	6	8	6	1	955	108.601	10.15		100.9	94.2	104.9	3.4	8.06	5.58	97.4	101	104.2	96.4	100.5	85.8	106.2	98.5	109.9	0.269	12.9664	6
P53999	Activated RNA polymerase II transcriptional coactivator p15	1.208	1.04	0	16.8638	30.7087	4	18	4	1	127	14.386	9.6		92.4	111.6	96	3.79	4.88	2.02	95.1	88.4	93.7	107.5	117.7	109.5	97.5	93.8	96.8	2.162	46.7368	4
Q9P2T1	GMP reductase 2	1.01	1.04	0	9.60262	9.77011	3	6	3	1	348	37.85	7.23		98.4	99.3	102.3	2.28	2.53	3.28	96.9	101	97.3	97	99.1	102	106.1	100	100.7	0.468	8.53542	3
P36578	60S ribosomal protein L4	1.054	1.04	0	53.1583	22.0141	10	55	10	1	427	47.667	11.06		97	102.2	100.8	0.34	1.24	1.46	97.3	97.1	96.6	103.6	101.2	101.8	99.1	101.8	101.6	1.929	147.423	10
P07237	Protein disulfide-isomerase	1.097	1.039	0	159.601	59.8425	30	308	30	1	508	57.081	4.87		95.6	104.9	99.4	0.1	0.18	0.09	95.6	95.7	95.6	105.1	104.7	105	99.4	99.5	99.4	10.22	735.688	30
Q8N1G4	Leucine-rich repeat-containing protein 47	1.073	1.039	0	28.9082	14.7513	9	14	9	1	583	63.434	8.28		96.4	103.4	100.2	5.22	2.83	2.16	95.6	91.8	101.8	104.3	105.7	100.1	100.1	102.4	98.1	0.931	24.8973	9
P55084	Trifunctional enzyme subunit beta, mitochondrial	1.063	1.039	0	56.3419	24.8945	12	93	12	1	474	51.262	9.41		96.7	102.8	100.5	1.29	0.88	0.9	97.3	97.5	95.3	101.8	103	103.6	100.9	99.5	101.2	2.282	155.331	12
P55145	Mesencephalic astrocyte-derived neurotrophic factor	1.091	1.039	0	11.7168	17.5824	3	14	3	1	182	20.687	8.69		95.8	104.5	99.6	2.26	1.84	0.59	94.3	98.3	94.9	106.3	102.5	104.8	99.4	99.2	100.3	0.995	24.008	3
P08238	Heat shock protein HSP 90-beta	1.124	1.039	0	186.337	40.6077	26	302	12	1	724	83.212	5.03		94.8	106.6	98.5	1.01	1.22	0.8	95.9	94.2	94.4	105.5	108.1	106.3	98.5	97.8	99.4	7.984	722.284	26
Q16543	Hsp90 co-chaperone Cdc37	1.025	1.039	0	19.8157	15.6085	6	24	6	1	378	44.44	5.25		97.9	100.4	101.7	2.29	2.46	1.06	96.1	97.1	100.4	101.2	102.3	97.6	102.7	100.6	102	1.069	47.6461	6
P15586	N-acetylglucosamine-6-sulfatase	1.08	1.039	0	12.3515	5.43478	3	7	3	1	552	62.042	8.31		96.2	103.9	99.9	2.48	4.35	5.64	96.1	93.8	98.6	108.9	100.1	102.7	95	106.1	98.7	0.359	13.4888	3
P53396	ATP-citrate synthase	1.061	1.039	0	67.67	18.0745	21	39	21	1	1101	120.762	7.33		96.8	102.7	100.5	0.38	1.01	1.29	96.9	96.3	97	102.1	102.2	103.9	101.1	101.5	99.1	1.13	79.0115	21
Q9UMR2	ATP-dependent RNA helicase DDX19B	1.095	1.039	0	15.7051	13.1524	6	8	6	1	479	53.893	6.3		95.7	104.8	99.5	3.07	6.95	5.28	98.3	92.5	96.4	103	112.8	98.6	98.7	94.7	105.1	0.54	17.5803	6
O75368	SH3 domain-binding glutamic acid-rich-like protein	1.019	1.039	0	40.7711	68.4211	7	40	7	1	114	12.766	5.25		98.1	100	101.9	1.01	1.21	0.76	97.1	98.1	99.1	100.5	100.8	98.6	102.4	101	102.4	16.783	107.071	7
Q9NSD9	Phenylalanine--tRNA ligase beta subunit	1.114	1.039	0	14.4473	6.11205	4	7	4	1	589	66.074	6.84		95.2	106	98.9	2.35	3.62	4.04	94.4	93.4	97.7	102.1	109.8	106	103.5	96.8	96.3	0.216	14.6904	4
Q9UBC2	Epidermal growth factor receptor substrate 15-like 1	1.054	1.039	0	17.8679	7.29167	5	9	5	1	864	94.197	5.11		97	102.3	100.8	4.32	5.49	2.13	94.8	101.8	94.4	107	96.1	103.8	98.3	102.1	101.8	0.292	15.2626	5
P15311	Ezrin	1.131	1.039	0	70.4691	26.6212	19	106	10	1	586	69.37	6.27		94.6	107	98.3	2.25	2.23	0.54	96.4	95.3	92.3	104.7	106.9	109.5	98.9	97.8	98.3	2.665	267.964	19
Q15056	Eukaryotic translation initiation factor 4H	1.155	1.039	0	24.7469	29.0323	6	20	6	1	248	27.368	7.23		93.9	108.5	97.6	3.59	4.24	1.28	96	95.7	90	105.4	106.3	113.8	98.6	98	96.2	1.154	48.4884	6
O43852	Calumenin	1.05	1.039	0	68.3884	39.3651	13	144	13	1	315	37.084	4.64		97.1	102	100.9	1.13	1.17	0.45	97.2	98.2	96	101.4	101.2	103.4	101.4	100.6	100.6	7.733	389.548	13
P50990	T-complex protein 1 subunit theta	1.079	1.039	0	87.3974	34.3066	17	65	17	1	548	59.583	5.6		96.2	103.8	100	1.13	1.06	0.65	97.5	95.8	95.4	102.9	103.5	105	99.6	100.7	99.6	2.639	137.515	17
Q9UGI8	Testin	1.101	1.038	0	81.0366	41.5677	16	65	16	1	421	47.964	7.68		95.6	105.2	99.2	1.64	1.5	0.95	97.3	95.2	94.2	103.5	106.5	105.6	99.2	98.3	100.2	5.105	134.959	16
P30626	Sorcin	1.114	1.038	0	28.716	21.2121	4	25	4	1	198	21.662	5.59		95.2	106	98.8	2.44	1.16	1.19	96.3	92.5	96.7	105.8	107.3	104.9	97.9	100.2	98.4	2.831	53.7089	4
P26440	Isovaleryl-CoA dehydrogenase, mitochondrial	1.048	1.038	0	15.4125	10.3286	4	8	4	1	426	46.621	8.05		97.2	101.9	100.9	1.75	1.07	1.01	98.4	97.9	95.3	101.8	100.8	103	99.8	101.3	101.7	0.425	14.426	4
P35580	Myosin-10	1.054	1.038	0	183.157	20.496	44	201	29	1	1976	228.858	5.54		97	102.2	100.7	1.88	2.08	0.35	98.8	95.2	97	100	104.3	102.4	101.1	100.5	100.5	1.711	448.013	44
P62753	40S ribosomal protein S6	1.111	1.038	0	35.3146	23.2932	8	36	8	1	249	28.663	10.84		95.3	105.8	98.9	1.76	1.41	0.18	96.8	93.5	95.5	104.5	107.5	105.6	98.7	99.1	98.9	4.878	80.7196	8
P18859	ATP synthase-coupling factor 6, mitochondrial	1.111	1.038	0	17.744	33.3333	4	21	4	1	108	12.58	9.52		95.3	105.9	98.9	0.46	1.15	1.64	95.8	95.1	94.9	107.2	104.9	105.5	97	100.1	99.6	4.179	41.4451	4
O00303	Eukaryotic translation initiation factor 3 subunit F	1.131	1.038	0.00100251	6.50181	4.7619	2	6	2	1	357	37.54	5.45		94.7	107.1	98.3	3.76	2.68	2.06	95.1	98	90.9	104.9	106	110.3	100	96	98.8	0.311	10.7866	2
O94874	E3 UFM1-protein ligase 1	1.082	1.038	0	13.0113	4.28212	4	7	4	1	794	89.54	6.79		96.2	104	99.8	1.52	1.5	1.67	95.4	97.8	95.2	102.9	103.4	105.8	101.7	98.7	99	0.194	11.6171	4
Q96ME7	Zinc finger protein 512	1.129	1.038	0.00138568	5.21708	4.2328	2	3	2	1	567	64.641	9.76		94.7	107	98.3	3	7.56	5.34	96.7	92.7		101.2	112.7		102	94.6		0.15	2.08011	2
Q9UQ80	Proliferation-associated protein 2G4	1.111	1.038	0	58.1099	32.9949	12	39	12	1	394	43.759	6.55		95.3	105.8	98.9	0.98	1.35	0.6	94.4	95.2	96.3	107.4	105.5	104.5	98.2	99.3	99.2	3.786	85.9805	12
P14678	Small nuclear ribonucleoprotein-associated proteins B and B'	1.063	1.038	0	8.3188	9.58333	2	7	2	1	240	24.594	11.19		96.7	102.9	100.4	3.06	1.42	1.49	94.6		98.8	103.9		101.8	101.4		99.3	0.359	22.8583	2
Q8TD55	Pleckstrin homology domain-containing family O member 2	0.978	1.038	0	24.818	21.2245	8	12	8	1	490	53.317	5.43		99.5	97.3	103.2	0.89	3.06	2.75	99.5	100.4	98.6	94.1	98	99.9	106.5	101.7	101.5	1.154	19.1406	8
P60033	CD81 antigen	1.101	1.038	0	13.6447	11.0169	2	43	2	1	236	25.792	5.29		95.6	105.2	99.2	3.49	2.71	1.59	93.9	93.4	99.4	107.9	105.6	102.2	98.2	101	98.4	1.371	165.426	2
P36542	ATP synthase subunit gamma, mitochondrial	1.086	1.038	0	32.4685	21.4765	7	26	7	1	298	32.975	9.22		96	104.3	99.6	1.27	1.38	0.92	96.7	94.6	96.8	104.7	105.6	102.7	98.7	99.8	100.5	2.594	56.5242	7
O15460	Prolyl 4-hydroxylase subunit alpha-2	1.084	1.038	0	44.3611	22.8037	12	28	12	1	535	60.864	5.71		96.1	104.2	99.7	0.3	2.57	2.75	96.1	95.8	96.4	107.2	102.3	103	96.7	101.9	100.6	1.512	52.2401	12
P17900	Ganglioside GM2 activator	1.089	1.038	0.00100251	6.86222	12.9534	3	8	3	1	193	20.825	5.31		95.9	104.5	99.6	0.21	0.11	0.32	95.8	96.1		104.4	104.6		99.8	99.3		0.778	14.6082	3
Q13813	Spectrin alpha chain, non-erythrocytic 1	1.104	1.038	0	380.816	32.9288	75	330	75	1	2472	284.364	5.35		95.5	105.4	99.1	0.27	0.81	0.73	95.7	95.6	95.2	105.5	104.6	106.3	98.8	99.9	98.5	2.279	741.564	75
Q12797	Aspartyl/asparaginyl beta-hydroxylase	1.156	1.038	0	41.3771	20.0528	10	34	10	1	758	85.809	5.01		93.9	108.6	97.5	1.56	1.96	1.87	95	94.6	92.3	106.1	110	109.6	98.9	95.4	98.1	0.947	69.2823	10
Q15836	Vesicle-associated membrane protein 3	1.039	1.037	0	13.3595	40	3	8	3	1	100	11.302	8.79		97.5	101.3	101.2	1.81	4.44	4.93	96.5	99.5	96.5	96.6	101.9	105.5	106.9	98.6	98	2.981	28.6879	3
Q5JRA6	Transport and Golgi organization protein 1 homolog	1.1	1.037	0	8.1636	1.67803	4	5	4	1	1907	213.57	4.84		95.6	105.2	99.2	1.5	0.32	1.11		96.6	94.6		104.9	105.4		98.4	100	0.077	5.56806	4
Q15084	Protein disulfide-isomerase A6	1.071	1.037	0	68.9548	29.7727	10	110	10	1	440	48.091	5.08		96.5	103.4	100.1	1.19	1.57	1.17	97.7	95.4	96.4	101.6	103.6	104.8	100.7	100.9	98.8	2.914	240.005	10
Q99460	26S proteasome non-ATPase regulatory subunit 1	1.093	1.037	0	32.0918	11.1228	9	19	9	1	953	105.769	5.39		95.9	104.7	99.4	3.82	3.32	0.23	97.4	98.5	91.7	103.1	102.4	108.7	99.5	99.2	99.6	0.585	30.6797	9
P50213	Isocitrate dehydrogenase [NAD] subunit alpha, mitochondrial	1.136	1.037	0	16.2105	10.3825	4	10	4	1	366	39.566	6.92		94.6	107.4	98.1	2.66	1.91	1.55	95.7	96.3	91.7	108	105.1	109.1	96.4	98.6	99.3	0.73	23.6877	4
O60841	Eukaryotic translation initiation factor 5B	1.109	1.037	0	25.9473	8.36066	9	12	9	1	1220	138.742	5.49		95.4	105.7	98.9	1.48	2.14	2.84	95.6	93.9	96.6	103.2	106.4	107.6	101.2	99.8	95.8	0.397	22.5918	9
O60313	Dynamin-like 120 kDa protein, mitochondrial	1.091	1.037	0	13.8855	4.375	4	7	4	1	960	111.561	7.87		95.9	104.6	99.4	2.03	1.08	2.82	97.3	93.7	96.7	105.9	104	104	96.8	102.4	99.2	0.187	10.5562	4
P29992	Guanine nucleotide-binding protein subunit alpha-11	1.067	1.037	0	18.4675	15.8774	6	15	4	1	359	42.097	5.69		96.7	103.1	100.2	1.53	3.57	4.02	97.4	95	97.6	99.3	103.3	106.7	103.3	101.8	95.7	0.957	25.8417	6
P78417	Glutathione S-transferase omega-1	1.141	1.037	0	37.0742	36.5145	9	53	9	1	241	27.548	6.6		94.4	107.7	97.9	1.3	1.19	0.49	95.8	94.1	93.4	106.5	107.5	109.1	97.7	98.4	97.5	3.87	118.717	9
P17612	cAMP-dependent protein kinase catalytic subunit alpha	1.232	1.037	0.00100251	7.23444	5.69801	2	3	2	1	351	40.564	8.79		91.8	113.1	95.2	1.8	1.58	0.14	90.6		92.9	114.3		111.8	95.1		95.2	0.245	6.46014	2
P43487	Ran-specific GTPase-activating protein	1.093	1.037	0	14.5478	13.4328	3	11	3	1	201	23.296	5.29		95.9	104.7	99.4	0.84	4.61	4.1	96.2	96.4	94.9	101	103	110.2	102.7	100.6	94.9	2.162	25.5591	3
O75131	Copine-3	1.062	1.037	0	18.8394	8.37989	5	10	5	1	537	60.092	5.85		96.8	102.8	100.4	3.06	3.98	1.2	100.2	94.5	95.7	98.4	106.4	103.8	101.5	99.1	100.5	0.711	17.8584	5
Q96JB5	CDK5 regulatory subunit-associated protein 3	1.097	1.037	0	16.5902	8.89328	4	5	4	1	506	56.885	4.75		95.7	105	99.2	0.13	1.93	1.92	95.6	95.8		106.5	103.6		97.9	100.6		0.374	12.0888	4
P51884	Lumican	1.046	1.036	0	10.2024	5.91716	2	8	2	1	338	38.405	6.61		97.3	101.8	100.9	0.31	0.61	0.92	97.1		97.5	101.4		102.2	101.5		100.2	0.54	21.7384	2
Q9H4M9	EH domain-containing protein 1	1.092	1.036	0	20.81	10.6742	6	17	6	1	534	60.589	6.83		95.9	104.7	99.4	1.65	2.61	1.38	96.8	96.8	94.1	102.3	104.1	107.7	100.9	99	98.2	0.585	34.8525	6
O94979	Protein transport protein Sec31A	1.105	1.036	0	56.7793	11.5574	14	45	14	1	1220	132.931	6.89		95.5	105.5	99	0.82	0.26	0.68	96	94.6	95.9	105.2	105.7	105.7	98.8	99.7	98.4	1.004	77.2278	14
Q04721	Neurogenic locus notch homolog protein 2	1.153	1.036	0.00138568	5.24983	0.607042	2	4	2	1	2471	265.226	5.14		94.1	108.5	97.5	1.94	6.48	5.39	93	93.1	96.2	114.1	110.7	100.6	93	96.2	103.2	0.049	8.97465	2
P12109	Collagen alpha-1(VI) chain	1.076	1.036	0	74.7347	21.1089	17	44	17	1	1028	108.462	5.43		96.4	103.7	99.9	4.54	7.68	3.59	91.6	100.1	97.5	112.5	97	101.6	95.9	102.9	100.9	1.049	106.816	17
P13861	cAMP-dependent protein kinase type II-alpha regulatory subunit	1.071	1.036	0	33.6346	24.7525	8	23	8	1	404	45.49	5.07		96.6	103.4	100	0.53	2.72	3.32	96	96.7	96.9	100.2	105	105.1	103.9	98.2	98	1.424	39.1221	8
Q9Y3A5	Ribosome maturation protein SBDS	1.083	1.036	0	25.7483	24.4	7	20	7	1	250	28.745	8.75		96.2	104.2	99.6	1.82	1.06	1.04	96.1	98	94.5	104.9	102.9	104.7	99	99.1	100.8	2.162	31.0973	7
P51858	Hepatoma-derived growth factor	1.037	1.036	0	69.6271	54.5833	12	60	11	1	240	26.772	4.73		97.6	101.2	101.1	1.51	1.52	1.59	98.3	95.9	98.7	102.5	101.8	99.5	99.3	102.3	101.8	9	144.498	12
P23381	Tryptophan--tRNA ligase, cytoplasmic	1.05	1.036	0	51.1466	20.1699	10	47	10	1	471	53.132	6.23		97.2	102.1	100.7	0.6	0.91	1.46	97.8	97.3	96.6	103.1	101.7	101.4	99.1	101.1	102	1.929	98.8105	10
P49792	E3 SUMO-protein ligase RanBP2	1.1	1.036	0	10.2675	1.73697	4	5	3	1	3224	357.974	6.2		95.7	105.2	99.1	2.56	10.5	11.76	98.3	95.4	93.4	101.7	117.6	96.4	100.1	87	110.2	0.044	7.20032	4
Q01082	Spectrin beta chain, non-erythrocytic 1	1.104	1.036	0	272.595	26.9882	60	230	60	1	2364	274.439	5.57		95.5	105.5	99	0.97	0.71	0.35	95	96.6	95	106.2	104.7	105.6	98.8	98.7	99.4	2.03	488.087	60
P40227	T-complex protein 1 subunit zeta	1.102	1.036	0	36.791	19.0207	11	23	11	1	531	57.988	6.68		95.6	105.4	99	4.28	4.15	0.39	98.4	97.5	90.9	102.7	103.1	110.4	98.9	99.4	98.7	1.438	48.0579	11
Q07065	Cytoskeleton-associated protein 4	1.107	1.036	0	181.157	57.9734	33	232	33	1	602	65.983	5.92		95.5	105.7	98.9	0.34	0.59	0.31	95.8	95.3	95.2	105	106	106.1	99.2	98.6	98.7	6.827	611.719	33
O60684	Importin subunit alpha-7	1.071	1.036	0	10.609	8.58209	4	4	3	1	536	59.991	4.98		96.6	103.4	100	3.08	3.09	0.4	98.2	98.4	93.1	101.4	101.8	107.1	100.5	99.8	99.8	0.389	9.2809	4
P31949	Protein S100-A11	1.114	1.036	0	25.3832	49.5238	5	54	5	1	105	11.733	7.12		95.2	106.1	98.6	1.6	0.46	1.61	95.8	96.4	93.5	106.7	105.7	106	97.5	97.9	100.5	9	129.212	5
Q96EK6	Glucosamine 6-phosphate N-acetyltransferase	1.056	1.036	0.00138568	5.2948	9.78261	2	3	2	1	184	20.736	7.99		97	102.5	100.5	5.25	5.22	0.25		93.4	100.6		106.3	98.7		100.3	100.7	0.585	3.31796	2
Q96BW5	Phosphotriesterase-related protein	1.065	1.036	0	8.12113	5.44413	2	4	2	1	349	38.993	6.52		96.8	103	100.2	4.51	4.7	3.64	99.7	91.7	98.9	97.5	106.5	105.1	102.8	101.8	96	0.212	9.99608	2
P56537	Eukaryotic translation initiation factor 6	1.001	1.035	0.00100251	6.36217	9.79592	2	4	2	1	245	26.582	4.68		98.8	98.9	102.3	0.39	2.01	2.32		98.5	99.1		97.5	100.3		104	100.6	0.468	5.73829	2
Q9UJY1	Heat shock protein beta-8	1.237	1.035	0.00348129	4.31047	9.18367	2	2	2	1	196	21.591	5.12		91.7	113.4	94.9	11.16	2.59	7.68	84.5		98.9	115.5		111.3	100.1		89.8	0.52	2.68716	2
P40222	Alpha-taxilin	1.089	1.035	0.00100251	7.00358	4.3956	3	6	3	1	546	61.853	6.52		96	104.6	99.4	7.06	2.31	6.22	88.6	97.4	102	106.6	101.9	105.3	104.8	100.7	92.7	0.225	8.62824	3
P05198	Eukaryotic translation initiation factor 2 subunit 1	1.07	1.035	0	35.4345	28.5714	8	28	8	1	315	36.089	5.08		96.6	103.4	100	0.75	0.74	0.95	95.8	96.8	97.2	103.8	102.5	103.8	100.4	100.7	98.9	1.848	44.6021	8
P08708	40S ribosomal protein S17	0.952	1.035	0	18.6812	31.1111	3	19	3	1	135	15.54	9.85		100.4	95.6	104	1	3.94	2.8	99.5	100.3	101.5	99.9	93.9	93	100.6	105.7	105.5	3.642	43.758	3
P40939	Trifunctional enzyme subunit alpha, mitochondrial	1.089	1.035	0	87.0672	22.1494	17	95	17	1	763	82.947	9.04		96	104.6	99.4	1.85	3.11	2.28	97.7	96.2	94.1	103.8	101.8	108.2	98.5	102	97.7	2.244	229.483	17
P49721	Proteasome subunit beta type-2	1.076	1.035	0	15.8578	15.9204	4	13	4	1	201	22.822	7.02		96.4	103.8	99.8	3.42	0.46	2.83	100.2	94.1	94.9	103.2	104.1	104	96.6	101.7	101.1	1.424	29.8129	4
P62736	Actin, aortic smooth muscle	1.028	1.035	0	193.538	59.6817	19	1351	8	1	377	41.982	5.39		98	100.7	101.4	0.75	0.36	0.42	98	97.2	98.7	100.5	101.1	100.4	101.5	101.7	100.9	66.002	3675.37	19
Q9UM22	Mammalian ependymin-related protein 1	1.072	1.035	0	12.0524	14.7321	3	12	3	1	224	25.421	6.6		96.6	103.5	99.9	2.25	0.53	1.63	95	98.1		103.9	103.1		101.1	98.8		1.154	24.7616	3
P50991	T-complex protein 1 subunit delta	1.059	1.035	0	65.8177	29.3135	14	34	14	1	539	57.888	7.83		97	102.7	100.3	0.48	1.54	1.93	97	96.5	97.4	104	100.9	103.1	99	102.6	99.4	1.976	78.3648	14
Q16531	DNA damage-binding protein 1	1.069	1.035	0	37.9354	8.68421	11	21	11	1	1140	126.887	5.26		96.7	103.3	100	1.16	2.29	2.64	97.4	97.2	95.4	105.6	100.9	103.5	97	101.8	101.2	0.573	37.3765	11
P35659	Protein DEK	1.035	1.035	0	12.3964	9.86667	4	7	4	1	375	42.648	8.56		97.7	101.2	101.1	5.02	6.64	4.64	103.4	94.4	95.4	95.1	100	108.4	101.5	105.6	96.2	0.468	9.12303	4
Q00765	Receptor expression-enhancing protein 5	1.028	1.034	0	15.7866	14.2857	3	9	3	1	189	21.479	8.1		98	100.7	101.3	0.71	1.3	1.04	97.2	98.1	98.6	101.1	101.7	99.2	101.7	100.2	102.2	1.512	23.7645	3
O00469	Procollagen-lysine,2-oxoglutarate 5-dioxygenase 2	1.086	1.034	0	28.821	9.76934	6	16	6	1	737	84.632	6.71		96.1	104.4	99.4	0.96	0.34	0.86	96.7	95.1	96.6	104	104.5	104.7	99.3	100.4	98.7	0.619	32.0534	6
Q14554	Protein disulfide-isomerase A5	1.108	1.034	0	29.1582	17.7264	9	24	9	1	519	59.556	7.91		95.5	105.8	98.8	2.53	0.84	1.55	98	95.3	93.2	104.8	105.8	106.6	97.2	98.9	100.2	1.054	39.8565	9
Q07157	Tight junction protein ZO-1	1.038	1.034	0.00100251	6.29761	1.48741	2	3	2	1	1748	195.34	6.7		97.6	101.4	101	1.92	4.29	2.45	96.3	99		104.4	98.3		99.2	102.7		0.049	2.45835	2
Q6P9B6	MTOR-associated protein MEAK7	1.027	1.034	0.00100251	7.20961	5.26316	3	4	3	1	456	50.961	6.24		98	100.6	101.4	4.64	6.53	2	94.8	101.2		105.3	96		99.9	102.8		0.304	5.75083	3
P23634	Plasma membrane calcium-transporting ATPase 4	1.088	1.034	0	72.6894	17.6471	19	55	13	1	1241	137.833	6.6		96.1	104.6	99.4	2.7	2.67	0.31	98.3	93.2	96.8	102.4	107.7	103.5	99.3	99.1	99.7	1.009	105.39	19
O43242	26S proteasome non-ATPase regulatory subunit 3	1.043	1.034	0	38.4157	20.9738	11	19	11	1	534	60.939	8.44		97.5	101.7	100.8	7.23	2.43	4.58	101.6	89.4	101.6	99.9	104.5	100.6	98.6	106.1	97.8	1.031	41.6407	11
Q13098	COP9 signalosome complex subunit 1	1.135	1.034	0	16.414	12.6273	5	9	5	1	491	55.501	6.74		94.7	107.4	97.9	2.74	0.34	2.55	93.1	93.2	97.7	107.9	107.2	107.3	99	99.6	95	0.668	18.2905	5
P54136	Arginine--tRNA ligase, cytoplasmic	1.134	1.034	0	49.2102	23.1818	15	35	15	1	660	75.331	6.68		94.7	107.4	97.9	1.44	1.38	0.13	94.3	96.2	93.6	107.9	105.7	108.6	97.9	98	97.8	1.233	73.0454	15
O00233	26S proteasome non-ATPase regulatory subunit 9	1.01	1.034	0	23.748	24.2152	5	11	5	1	223	24.667	6.95		98.5	99.6	101.9	15.24	12.54	2.49	87.9		109.2	108.4		90.8	103.7		100.1	3.329	19.1313	5
P30044	Peroxiredoxin-5, mitochondrial	1.02	1.034	0	30.5201	26.6355	4	33	4	1	214	22.073	8.7		98.3	100.2	101.6	0.86	0.62	0.71	99.2	97.9	97.6	99.7	100.9	100	101.1	101.2	102.4	1.894	92.282	4
Q13838	Spliceosome RNA helicase DDX39B	1.032	1.033	0	14.857	11.4486	6	17	6	1	428	48.96	5.67		97.9	101	101.1	2.7	3.61	3.63	100.3	98.2	95.1	102.1	96.9	103.9	97.5	104.9	101	0.638	34.495	6
P26196	Probable ATP-dependent RNA helicase DDX6	1.031	1.033	0.00100251	7.37487	3.93375	2	3	2	1	483	54.382	8.66		97.9	100.9	101.2	2.87	4.43	1.65	95.9		99.9	104.1		97.8	100		102.3	0.172	5.10422	2
P55809	Succinyl-CoA:3-ketoacid coenzyme A transferase 1, mitochondrial	1.136	1.033	0	17.8343	7.88462	4	9	4	1	520	56.122	7.46		94.7	107.5	97.8	3.3	1.48	2.71	95.6	91.2	97.2	105.8	108.9	108	98.6	100	94.8	0.487	16.2797	4
Q9NUQ9	Protein FAM49B	1.096	1.033	0	8.57149	11.7284	3	5	3	1	324	36.725	6.06		95.9	105.1	99.1	7.67	8.5	1.87	98	87.7	102	101.3	115.2	98.6	100.7	97.1	99.4	0.35	9.46202	3
Q9NR31	GTP-binding protein SAR1a	1.14	1.033	0.00138568	5.76882	8.08081	2	8	2	1	198	22.353	6.68		94.5	107.8	97.7	1.5	3.38	2.27	92.9	95.1	95.6	111.9	106.6	104.9	95.2	98.4	99.5	0.468	16.5917	2
P62714	Serine/threonine-protein phosphatase 2A catalytic subunit beta isoform	1.042	1.033	0	9.58654	7.76699	3	5	1	1	309	35.552	5.43		97.6	101.6	100.8	0.83	5.42	5.95	97.2	98.5	97	105.4	104.2	95.3	97.3	97.3	107.7	0.438	12.4222	3
Q9NRX4	14 kDa phosphohistidine phosphatase	1.039	1.033	0	24.1323	41.6	5	22	5	1	125	13.824	6.07		97.7	101.5	100.9	4.18	3.76	0.27	94.3	96.5	102.2	104.5	102.6	97.2	101.2	100.9	100.6	4.995	45.3267	5
O95861	3'(2'),5'-bisphosphate nucleotidase 1	1.036	1.033	0	7.77533	6.81818	2	3	2	1	308	33.371	5.69		97.8	101.3	101	0.07	9.31	9.27	97.7		97.8	107.9		94.6	94.4		107.6	0.222	4.73751	2
P20962	Parathymosin	0.785	1.033	0	25.8751	23.5294	4	32	4	1	102	11.523	4.16		106.5	83.6	110	2.36	5.22	1.69	103.8	106.7	108.9	88	83.4	79.3	108.1	109.9	111.9	99	81.3327	4
Q15907	Ras-related protein Rab-11B	1.121	1.033	0	32.4076	25.2294	6	25	6	1	218	24.473	5.94		95.1	106.7	98.2	0.63	1.9	2.43	94.4	95.5	95.4	105.5	109	105.5	100.1	95.6	99	2.162	58.6901	6
P50479	PDZ and LIM domain protein 4	0.945	1.033	0	19.973	24.5455	6	13	6	1	330	35.376	7.91		100.7	95.2	104.1	3.57	4.38	0.9	100.9	104.3	97.1	94.1	91.7	99.8	105	104.1	103.1	0.931	31.64	6
O60701	UDP-glucose 6-dehydrogenase	1.12	1.033	0	112.437	38.8664	16	150	16	1	494	54.989	7.12		95.2	106.6	98.3	0.67	0.49	0.35	95.8	94.5	95.2	106.3	107.2	106.2	97.9	98.3	98.6	5.136	410.442	16
Q96QR8	Transcriptional activator protein Pur-beta	1.132	1.033	0	8.25467	7.37179	2	2	2	1	312	33.22	5.43		94.8	107.3	97.9	9.81	7.96	0.78	88.2		101.4	113.3		101.3	98.4		97.4	0.274	5.71359	2
P52907	F-actin-capping protein subunit alpha-1	1.091	1.033	0	41.7093	35.6643	8	38	6	1	286	32.902	5.69		96.1	104.8	99.2	2.64	2.44	2.26	97.8	97.2	93.1	101.8	106.2	106.3	100.4	96.6	100.6	2.652	82.6369	8
A6NHG4	D-dopachrome decarboxylase-like protein	1.114	1.033	0.00138568	5.52798	11.194	2	8	2	1	134	14.186	6.29		95.3	106.2	98.5	0.2	1.68	1.89	95.3	95.6	95.2	107.8	106.5	104.3	96.9	97.9	100.5	0.668	17.7899	2
P27797	Calreticulin	1.066	1.033	0	129.027	51.3189	20	226	20	1	417	48.112	4.44		96.8	103.2	100	1.13	0.72	0.47	98	96.7	95.8	102.5	103	104	99.5	100.3	100.2	12.043	468.811	20
P26599	Polypyrimidine tract-binding protein 1	1.147	1.033	0	27.603	12.806	7	22	7	1	531	57.186	9.17		94.4	108.2	97.4	1.25	3.25	2.4	95.6	93.2	94.3	104.5	111.5	108.6	99.9	95.3	97.1	1.512	55.8374	7
P05386	60S acidic ribosomal protein P1	1.063	1.033	0	15.2115	51.7544	2	3	2	1	114	11.507	4.32		96.9	103	100.1	0.78	0.06	0.82	96.4		97.4	103		103.1	100.6		99.5	2.981	13.7	2
Q9NVA2	Septin-11	1.103	1.032	0	38.6338	22.3776	9	55	7	1	429	49.367	6.81		95.7	105.5	98.8	0.92	0.79	1.47	96	96.4	94.7	104.8	106.4	105.3	99.1	97.2	100	2.311	95.2278	9
Q9Y3B3	Transmembrane emp24 domain-containing protein 7	1.004	1.032	0	13.9097	20.9821	5	13	5	1	224	25.156	6.89		98.8	99.2	102	2.1	1.42	2.01	99.2	96.6	100.7	100.6	99.2	97.8	100.2	104.3	101.5	1.276	28.1176	5
P22314	Ubiquitin-like modifier-activating enzyme 1	1.085	1.032	0	106.865	23.1569	20	89	20	1	1058	117.774	5.76		96.2	104.4	99.4	0.6	1	0.46	96.5	95.6	96.7	104	105.6	103.6	99.5	98.8	99.7	1.61	240.393	20
O43399	Tumor protein D54	1.02	1.032	0	32.4814	35.4369	6	24	6	1	206	22.224	5.36		98.3	100.3	101.5	2.61	2.02	0.6	98.9	95.5	100.5	100.1	102.4	98.3	101	102.2	101.2	2.728	57.0069	6
Q99439	Calponin-2	0.902	1.032	0	64.6645	46.6019	11	56	9	1	309	33.675	7.33		102.2	92.2	105.5	1.71	4.66	2.43	102.6	103.8	100.3	91.9	88.1	96.7	105.5	108.1	103	7.799	128.552	11
Q15847	Adipogenesis regulatory factor	0.964	1.032	0	15.9447	38.1579	3	11	3	1	76	7.85	5.31		100.1	96.5	103.3	3.04	4.53	6.88	103.2	100	97.1	101.6	93.6	94.4	95.2	106.4	108.4	5.31	27.6968	3
Q15005	Signal peptidase complex subunit 2	1.081	1.032	0.00100251	7.2277	9.73451	3	5	3	1	226	24.987	8.47		96.4	104.1	99.5	2.47	1.35	0.98		98.1	94.7		103.2	105.1		98.8	100.2	0.701	6.71863	3
O43491	Band 4.1-like protein 2	1.064	1.032	0	85.9613	25.2736	23	66	21	1	1005	112.519	5.44		96.9	103.1	100	0.79	1.33	0.91	97.7	96.1	96.9	102.5	104.6	102.1	99.8	99.2	101	1.512	136.068	23
P15374	Ubiquitin carboxyl-terminal hydrolase isozyme L3	0.988	1.032	0	16.7223	19.5652	4	12	4	1	230	26.166	4.92		99.3	98.1	102.5	9.76	10.85	1.59	91.6	96.2	110.2	105.4	103.1	85.9	103	100.7	103.9	1.424	18.2407	4
P84090	Enhancer of rudimentary homolog	1.093	1.032	0	16.2991	40.3846	4	17	4	1	104	12.251	5.92		96	104.9	99.1	0.66	2.09	1.59	95.3	96.1	96.6	107.2	104.8	102.8	97.5	99	100.7	4.179	37.8982	4
Q99536	Synaptic vesicle membrane protein VAT-1 homolog	1.065	1.032	0	71.3932	38.9313	11	88	11	1	393	41.893	6.29		96.9	103.2	100	0.88	1.25	0.65	97.5	97.2	95.9	102.8	102.1	104.6	99.7	100.7	99.5	5.952	253.947	11
Q14204	Cytoplasmic dynein 1 heavy chain 1	1.09	1.032	0	261.954	16.1644	72	185	72	1	4646	532.072	6.4		96.1	104.7	99.2	0.99	0.27	0.71	96.8	96.4	95	104.4	104.8	105	98.7	98.8	100	0.915	348.802	72
Q14764	Major vault protein	1.112	1.032	0	119.86	25.196	20	113	20	1	893	99.266	5.48		95.4	106.1	98.5	0.65	0.35	0.26	95.5	94.8	96	106	106.5	105.8	98.5	98.7	98.2	2.612	290.771	20
P31153	S-adenosylmethionine synthase isoform type-2	1.069	1.032	0	16.4285	12.1519	5	16	5	1	395	43.633	6.48		96.8	103.4	99.8	1.05	3.14	2.24	97.8	96.7	95.8	100.2	103.3	106.7	102	100	97.5	0.65	27.4309	5
Q9P2R7	Succinate--CoA ligase [ADP-forming] subunit beta, mitochondrial	1.07	1.031	0	32.153	18.1425	9	17	9	1	463	50.285	7.42		96.7	103.5	99.8	4.23	3.24	1.4	101.4	94.5	94.3	99.9	104.2	106.5	98.7	101.3	99.3	1.043	31.3227	9
O95816	BAG family molecular chaperone regulator 2	1.117	1.031	0	28.3717	27.9621	6	20	6	1	211	23.757	6.7		95.3	106.4	98.3	2.29	2.87	4.7	96.2	96.9	92.8	104.4	109.9	105	99.5	93.2	102.2	1.738	42.0311	6
P62899	60S ribosomal protein L31	1.102	1.031	0	26.6647	41.6	7	53	7	1	125	14.454	10.54		95.8	105.5	98.8	1.3	0.63	1.45	97.1	94.7	95.4	105.7	106	104.7	97.1	99.3	99.8	12.895	86.8457	7
Q07955	Serine/arginine-rich splicing factor 1	0.969	1.031	0	38.9781	38.3065	10	35	10	1	248	27.728	10.36		100	96.9	103.1	2.62	0.72	2.17	97.2	100.4	102.4	97.1	97.4	96.1	105.7	102.2	101.5	4.412	69.0821	10
P21589	5'-nucleotidase	1.069	1.031	0	37.737	13.2404	7	32	7	1	574	63.327	7.03		96.8	103.4	99.8	2.02	1.64	0.8	95.7	99	95.6	103.6	101.6	105	100.7	99.3	99.4	0.931	78.2166	7
Q9BT78	COP9 signalosome complex subunit 4	1.036	1.031	0	18.0745	11.0837	4	7	4	1	406	46.24	5.83		97.8	101.4	100.8	4.26	5.76	1.73	94.1	102.3	97	107	95.3	101.8	98.9	102.4	101.2	0.389	18.5963	4
P04181	Ornithine aminotransferase, mitochondrial	1.072	1.031	0	11.1943	7.74487	3	5	3	1	439	48.504	7.03		96.7	103.6	99.7	2.96	2.8	0.48	96.8	99.5	93.8	103	101.1	106.8	100.2	99.4	99.4	0.292	12.4061	3
P49588	Alanine--tRNA ligase, cytoplasmic	1.099	1.031	0	110.999	26.4463	23	74	23	1	968	106.743	5.53		95.9	105.3	98.8	0.84	1.56	0.86	94.9	96.4	96.3	107.2	104.2	104.6	97.9	99.5	99.2	2.039	157.727	23
Q9Y5M8	Signal recognition particle receptor subunit beta	1.222	1.031	0	31.3348	23.2472	5	15	5	1	271	29.684	9.04		92.2	112.7	95.1	5.27	9.96	7.85	97.8	88.8	90.2	102.6	124.8	110.7	99.6	86.5	99.2	1.637	31.6072	5
P61158	Actin-related protein 3	1.056	1.031	0	77.3055	33.4928	15	107	15	1	418	47.341	5.88		97.2	102.6	100.2	1.98	1.13	0.77	99.4	96.1	96	101.3	103.2	103.4	99.3	100.7	100.6	5.7	248.408	15
P46459	Vesicle-fusing ATPase	1.02	1.031	0	47.3755	18.9516	14	27	14	1	744	82.542	6.95		98.3	100.3	101.4	3.8	3.36	1.2	98.7	94.5	101.9	101.3	103.1	96.5	100.1	102.5	101.6	0.978	37.6555	14
Q9ULV4	Coronin-1C	1.1	1.031	0	62.5005	24.2616	14	78	13	1	474	53.215	7.08		95.8	105.4	98.8	1.2	1.15	0.27	97	95.7	94.7	104.1	105.8	106.4	98.9	98.5	98.9	4.38	141.058	14
Q92734	Protein TFG	1.077	1.031	0	23.4085	20.75	6	30	6	1	400	43.421	5.1		96.5	104	99.5	2.63	2.25	0.32	98.5	97.4	93.7	101.9	103.5	106.5	99.5	99.2	99.8	1.894	64.1614	6
P17931	Galectin-3	1.08	1.03	0	19.6104	21.2	6	57	6	1	250	26.136	8.56		96.4	104.2	99.4	1.58	2.2	0.79	95.5	95.7	98.2	105.8	105.1	101.6	98.7	99.2	100.2	3.329	118.844	6
O95810	Caveolae-associated protein 2	1.061	1.03	0.00138568	5.59148	4.47059	2	4	2	1	425	47.145	5.21		97	103	100	6.39	12.63	9.46	92.8	94.2	104.2	101.3	116.7	90.9	105.9	89.1	105	0.222	5.08568	2
P12110	Collagen alpha-2(VI) chain	1.068	1.03	0	44.5971	14.4259	12	32	12	1	1019	108.512	6.21		96.8	103.4	99.8	1.92	0.68	1.46	97.9	94.7	97.9	103.6	104	102.6	98.5	101.4	99.5	0.682	57.0157	12
P25787	Proteasome subunit alpha type-2	1.108	1.03	0	28.6661	39.7436	6	14	6	1	234	25.882	7.43		95.6	105.9	98.5	1.29	0.44	1.71	96.9	95.3	94.5	106.5	105.6	105.7	96.6	99.1	99.8	1.894	43.1053	6
O75718	Cartilage-associated protein	1.1	1.03	0	25.3932	17.4564	7	26	7	1	401	46.532	5.73		95.8	105.5	98.7	0.95	0.89	1.69	95.7	95	96.8	104.5	105.4	106.4	99.8	99.6	96.8	0.817	49.7973	7
Q13464	Rho-associated protein kinase 1	1.09	1.03	0	16.8398	3.91433	6	7	6	1	1354	158.076	5.9		96.1	104.8	99	1.7	2.33	0.82	97.3	95		103.1	106.6		99.6	98.5		0.151	14.2651	6
P22087	rRNA 2'-O-methyltransferase fibrillarin	1.078	1.03	0	20.8825	24.6106	7	14	7	1	321	33.763	10.18		96.5	104.1	99.4	1.86	1.19	0.58	98.5	95.1	95.9	102.6	104.9	104.6	98.8	100	99.5	1.015	26.4834	7
P38117	Electron transfer flavoprotein subunit beta	1.039	1.03	0	34.5356	29.0196	7	25	7	1	255	27.826	8.1		97.7	101.6	100.7	1.44	2.5	2.43	96.4	97.5	99.2	100.7	104.4	99.6	102.8	98	101.2	2.652	59.2518	7
Q08945	FACT complex subunit SSRP1	1.075	1.03	0.00380068	4.2363	2.67983	2	2	2	1	709	81.024	6.87		96.6	103.9	99.5	7.85	3.39	4.09	102		91.2	101.4		106.4	96.6		102.4	0.122	1.62802	2
Q9H832	Ubiquitin-conjugating enzyme E2 Z	1.087	1.03	0	12.4211	12.4294	4	6	4	1	354	38.186	5.62		96.3	104.6	99.1	0.97	5.81	5.18	96.9	95.6		100.3	108.9		102.8	95.5		0.848	14.9211	4
Q92974	Rho guanine nucleotide exchange factor 2	1.072	1.03	0	23.098	7.30223	8	10	8	1	986	111.473	7.27		96.7	103.6	99.6	3.21	3.67	2.39	96.3	100	93.9	101.4	101.5	108	102.4	98.4	98.1	0.328	15.5158	8
Q9Y617	Phosphoserine aminotransferase	1.067	1.03	0	33.5345	16.4865	6	39	6	1	370	40.397	7.66		96.9	103.4	99.8	2.59	4.01	2.35	99.7	94.8	96.1	100	108	102.1	100.3	97.2	101.8	1.096	103.034	6
O75369	Filamin-B	1.061	1.03	0	445.926	34.9347	80	495	66	1	2602	277.99	5.73		97	103	99.9	0.44	0.63	0.22	97.5	96.6	97	102.3	103.6	103.1	100.2	99.7	99.9	4.38	1238.5	80
P35754	Glutaredoxin-1	1.042	1.03	0	13.5008	30.1887	2	10	2	1	106	11.768	8.09		97.7	101.8	100.6	0.37	1.21	0.87	97.9	97.4		100.9	102.6		101.2	100		2.162	30.71	2
P16278	Beta-galactosidase	1.036	1.03	0	17.1045	3.98818	2	10	2	1	677	76.027	6.57		97.9	101.4	100.8	0.11	0.7	0.82	97.9		97.8	101.9		100.9	100.2		101.4	0.374	13.4972	2
Q8TCT9	Minor histocompatibility antigen H13	1.034	1.03	0	13.496	9.81432	4	8	4	1	377	41.462	6.43		97.9	101.2	100.8	3.2	2.51	2.2	98.6	94.5	100.7	98.8	103.9	101	102.5	101.6	98.3	0.778	13.6177	4
Q9H0U4	Ras-related protein Rab-1B	1.014	1.03	0	38.1962	38.3085	9	74	3	1	201	22.157	5.73		98.6	99.9	101.5	1.98	1.7	3.59	99.8	99.6	96.3	101.1	100.7	98	99.1	99.7	105.7	2.875	168.34	9
P31942	Heterogeneous nuclear ribonucleoprotein H3	1.082	1.03	0	19.8411	11.8497	4	17	3	1	346	36.903	6.87		96.4	104.3	99.3	2.3	3.48	1.66	97.2	98.2	93.9	104.3	100.7	107.9	98.5	101.2	98.2	0.931	41.5814	4
Q07666	KH domain-containing, RNA-binding, signal transduction-associated protein 1	1.032	1.029	0.00100251	7.12979	4.06321	2	5	2	1	443	48.197	8.66		98	101.1	100.9	6.9	2.54	4.16		102.8	93.2		99.3	103		97.9	103.8	0.212	11.6074	2
Q96FW1	Ubiquitin thioesterase OTUB1	1.091	1.029	0	28.7479	28.0443	6	15	6	1	271	31.264	4.94		96.2	104.9	99	1.94	1.88	1.61	98.2	95.6	94.6	103.8	103.6	107.2	97.9	100.8	98.2	1.929	39.9105	6
P36543	V-type proton ATPase subunit E 1	1.097	1.029	0	15.0184	18.1416	5	11	5	1	226	26.129	8		96	105.2	98.8	1.98	1	2.2	96.6	97.5	93.9	104.1	106.1	105.5	99.4	96.4	100.6	1.054	16.7027	5
P26639	Threonine--tRNA ligase 1, cytoplasmic	1.091	1.029	0	45.3788	17.4274	13	33	13	1	723	83.382	6.67		96.1	104.9	99	3.91	2.99	0.9	96.7	99.6	92.1	103.8	102.5	108.4	99.5	97.9	99.4	0.957	59.9343	13
P61604	10 kDa heat shock protein, mitochondrial	1.177	1.029	0	41.1793	57.8431	7	54	7	1	102	10.925	8.92		93.6	110.2	96.3	0.63	1.55	2.23	92.9	93.9	93.9	108.8	112.1	109.6	98.3	94	96.5	11.589	133.475	7
Q9Y383	Putative RNA-binding protein Luc7-like 2	1.148	1.029	0	15.143	11.4796	5	7	5	1	392	46.486	10.01		94.4	108.4	97.2	1.62	4.43	6.51	93.4		95.5	105		111.8	101.7		92.7	0.833	16.0048	5
Q8IVF2	Protein AHNAK2	0.968	1.029	0	61.6769	12.459	18	43	16	1	5795	616.242	5.36		100.1	96.9	103	1.36	1.24	1.37	98.6	100.5	101.2	97.1	98	95.6	104.3	101.5	103.2	0.154	83.5608	18
Q04446	1,4-alpha-glucan-branching enzyme	1.093	1.029	0	26.5695	8.11966	6	32	6	1	702	80.423	6.32		96.1	105	98.9	1.96	0.57	1.38	95.9	94.3	98.1	104.8	105.7	104.5	99.3	100	97.4	0.585	69.5479	6
P41250	Glycine--tRNA ligase	1.092	1.029	0	67.0816	17.1854	15	64	15	1	739	83.113	7.03		96.1	105	98.9	1.89	1.99	0.83	98.1	95.6	94.6	102.6	106.4	105.9	99.3	98	99.5	1.467	144.559	15
P52597	Heterogeneous nuclear ribonucleoprotein F	1.084	1.029	0	16.2465	9.87952	4	23	3	1	415	45.643	5.58		96.4	104.5	99.2	4.26	4.31	2.12	91.8	99.8	97.5	108.3	99.5	105.7	99.9	100.8	96.8	0.65	60.8508	4
Q15436	Protein transport protein Sec23A	1.185	1.029	0	50.494	17.6471	11	40	11	1	765	86.105	7.08		93.3	110.6	96	6.98	12.46	8.22	86.2	94.7	99.1	126.5	102.9	102.5	87.2	102.4	98.5	1.276	73.8959	11
P13987	CD59 glycoprotein	0.998	1.029	0	21.016	25	4	33	4	1	128	14.168	6.48		99.1	98.9	102	1.45	1.03	0.78	100.3	99.5	97.5	98.7	98.1	100.1	101	102.4	102.4	6.197	81.7059	4
Q07812	Apoptosis regulator BAX	1.106	1.029	0	17.1006	23.4375	3	11	3	1	192	21.171	5.22		95.7	105.9	98.5	4	5.04	4.87	100.1	93.6	93.3	103	102.6	112	96.9	103.8	94.6	1.154	24.2591	3
Q9Y5B9	FACT complex subunit SPT16	1.073	1.029	0	8.9336	2.86533	3	3	3	1	1047	119.838	5.66		96.7	103.8	99.5	3.24	5.07	6.81	95.5	94.4	100.3	108.8	98.3	104.2	95.7	107.3	95.5	0.114	4.15763	3
P10155	60 kDa SS-A/Ro ribonucleoprotein	1.119	1.029	0	15.7899	8.55019	6	9	6	1	538	60.631	8.03		95.3	106.7	98	6.7	3.5	5.01	101.2	96.3	88.5	106.5	103	110.5	92.4	100.7	101	0.501	15.6483	6
Q12959	Disks large homolog 1	1.117	1.029	0	11.9353	5.30973	4	5	4	1	904	100.393	5.76		95.4	106.5	98.1	4.67	2.09	2.28	92.2		98.5	108.1		105	99.7		96.5	0.227	5.54284	4
P55072	Transitional endoplasmic reticulum ATPase	1.065	1.029	0	146.862	42.1836	26	128	26	1	806	89.266	5.26		97	103.3	99.7	0.44	0.42	0.74	97.2	97.2	96.5	103	103.8	103.1	99.8	99	100.4	4.36	314.301	26
Q9Y277	Voltage-dependent anion-selective channel protein 3	1.152	1.029	0	20.2648	19.0813	5	17	5	1	283	30.639	8.66		94.3	108.6	97	4	2	1.66	90.2	97.5	95.3	111	106.7	108.3	98.9	95.8	96.4	1.069	38.1925	5
O75390	Citrate synthase, mitochondrial	1.108	1.029	0	42.9826	21.2446	10	71	10	1	466	51.68	8.32		95.6	106	98.4	1.43	1.87	0.66	96	96.8	94.1	105.8	104.1	108.1	98.2	99.1	97.8	3.062	122.498	10
Q13418	Integrin-linked protein kinase	1.018	1.028	0	32.4439	18.1416	10	30	10	1	452	51.386	8.07		98.5	100.2	101.3	2.04	2.37	1.24	98.3	96.6	100.6	99	103	98.7	102.7	100.4	100.7	1.471	63.9451	10
P63208	S-phase kinase-associated protein 1	1.069	1.028	0	19.3569	30.0613	5	14	5	1	163	18.646	4.54		96.9	103.5	99.6	3.03	2.08	2.61	99.6	97.2	93.8	101.3	105.5	103.8	99.1	97.3	102.4	2.162	29.2235	5
P55786	Puromycin-sensitive aminopeptidase	1.104	1.028	0	48.9931	14.9075	14	33	14	1	919	103.211	5.72		95.8	105.7	98.5	1.56	1.13	2.02	96.6	94.1	96.7	107	105.5	104.6	96.4	100.4	98.7	0.909	63.014	14
P19971	Thymidine phosphorylase	1.013	1.028	0	26.5835	14.9378	6	16	6	1	482	49.924	5.53		98.7	99.9	101.4	2.1	2.47	2.43	100.2	99.5	96.3	97.2	101.9	100.7	102.6	98.6	103	0.743	38.5771	6
Q93008	Probable ubiquitin carboxyl-terminal hydrolase FAF-X	1.163	1.028	0	17.2453	2.45136	6	7	6	1	2570	292.094	5.8		94	109.4	96.6	3.16	2.06	1.02	90.6	96	95.5	111.8	107.4	108.9	97.6	96.7	95.6	0.101	9.98647	6
Q9Y4L1	Hypoxia up-regulated protein 1	1.051	1.028	0	46.4606	12.1121	12	34	12	1	999	111.266	5.22		97.4	102.4	100.2	1.44	0.42	1.74	96	97.4	98.8	102.3	102.1	102.9	101.7	100.5	98.3	0.778	54.7888	12
Q9UBT2	SUMO-activating enzyme subunit 2	1.021	1.028	0	15.1622	6.40625	4	9	4	1	640	71.179	5.29		98.4	100.5	101.1	3.92	4.1	0.26	101.1	95.7		97.5	103.4		101.3	101		0.377	12.8801	4
P17844	Probable ATP-dependent RNA helicase DDX5	1.088	1.028	0	48.4559	15.4723	9	49	3	1	614	69.105	8.92		96.3	104.7	99	0.47	1	0.68	95.8	96.7	96.4	106	104.2	104.1	98.2	99.1	99.6	1.297	110.49	9
P31937	3-hydroxyisobutyrate dehydrogenase, mitochondrial	1.094	1.028	0	15.8062	11.9048	3	9	3	1	336	35.306	8.13		96.1	105.2	98.7	3.01	6.16	3.99	95.5	93.6	99.2	109.1	108.7	97.7	95.4	97.8	103.1	0.501	31.2418	3
P62826	GTP-binding nuclear protein Ran	1.077	1.027	0	37.0818	20.8333	4	105	4	1	216	24.408	7.49		96.6	104.1	99.3	0.71	0.39	0.37	96.9	97.1	95.8	103.8	104	104.5	99.3	98.9	99.6	4.337	286.534	4
Q86W92	Liprin-beta-1	1.088	1.027	0	15.9786	4.35213	5	9	5	1	1011	113.952	5.55		96.3	104.8	98.9	1.75	1.97	0.45	95	98.2	95.7	106.6	102.5	105.2	98.4	99.3	99.1	0.269	16.7392	5
P22626	Heterogeneous nuclear ribonucleoproteins A2/B1	1.086	1.027	0	51.8996	33.711	12	108	10	1	353	37.407	8.95		96.4	104.7	99	0.94	1.11	0.39	96	97.4	95.7	105.5	103.3	105.2	98.6	99.3	99.1	6.848	241.53	12
O15372	Eukaryotic translation initiation factor 3 subunit H	1.088	1.027	0	35.4544	21.875	8	17	8	1	352	39.905	6.54		96.3	104.8	98.9	0.66	1.43	1.73	96.8	96.6	95.6	106.3	103.3	104.7	97	100.2	99.7	1.61	33.6362	8
Q9UJ70	N-acetyl-D-glucosamine kinase	1.066	1.027	0	22.0729	14.5349	4	13	4	1	344	37.352	6.24		97	103.4	99.6	1.36	4.49	4.5	98.5	96.2	96.3	102.1	108.5	99.5	99.4	95.3	104.2	0.874	28.9048	4
P14866	Heterogeneous nuclear ribonucleoprotein L	1.117	1.027	0	50.8144	26.3158	11	47	10	1	589	64.092	8.22		95.4	106.6	98	1.29	1.9	0.8	96.7	95.4	94.2	104.5	106.6	108.6	98.8	98.1	97.2	1.929	81.9037	11
P61020	Ras-related protein Rab-5B	0.905	1.027	0	11.187	16.2791	3	5	2	1	215	23.692	8.13		102.3	92.6	105.1	3.8	13.03	7.78	99.6		105.1	101.1		84	99.3		110.9	0.638	10.0594	3
P04439	HLA class I histocompatibility antigen, A alpha chain	1.109	1.027	0	40.5875	23.8356	7	33	5	1	365	40.815	6		95.6	106.1	98.2	1.56	1.05	1.04	94.8	97.4	94.8	105.8	105.2	107.3	99.4	97.5	97.9	1.565	91.7359	7
O60664	Perilipin-3	0.993	1.027	0	84.1971	47.6959	17	84	17	1	434	47.046	5.44		99.3	98.6	102	2.63	1.03	1.61	98.1	102.3	97.6	98.9	97.5	99.5	103.1	100.1	102.9	4.012	199.959	17
O00159	Unconventional myosin-Ic	1.065	1.027	0	60.1536	14.111	17	43	17	1	1063	121.606	9.41		97	103.3	99.6	0.1	0.46	0.54	97	97.1	97	103.5	103.7	102.8	99.6	99.2	100.2	0.84	96.6179	17
Q16822	Phosphoenolpyruvate carboxykinase [GTP], mitochondrial	1.063	1.027	0	24.4985	10.1562	7	14	7	1	640	70.654	7.62		97.1	103.2	99.7	2.3	7.09	5.81	96.4	99.6	95.2	99.6	98.4	111.6	104	102	93.1	0.585	31.6095	7
Q9Y282	Endoplasmic reticulum-Golgi intermediate compartment protein 3	1.126	1.027	0.00547138	3.99417	4.69974	2	4	2	1	383	43.194	6.06		95.1	107.2	97.7	1.75	5.62	4.72	95.1	93.5	96.8	104.2	114.1	103.2	100.8	92.4	99.9	0.292	5.34142	2
Q9H223	EH domain-containing protein 4	1.06	1.027	0	32.6182	14.0481	7	22	6	1	541	61.137	6.76		97.2	103	99.8	1.91	4.2	3.04	99.3	96.6	95.7	99.8	101.3	107.9	100.9	102.1	96.4	1.106	41.7131	7
Q86VP6	Cullin-associated NEDD8-dissociated protein 1	1.087	1.027	0	78.364	16.5041	22	56	22	1	1230	136.289	5.78		96.4	104.7	98.9	1.6	1.99	0.59	97.9	96.4	94.8	102.8	104.4	106.9	99.3	99.3	98.3	1.224	99.9918	22
P08559	Pyruvate dehydrogenase E1 component subunit alpha, somatic form, mitochondrial	1.123	1.027	0	18.1622	11.7949	5	17	5	1	390	43.268	8.06		95.2	106.9	97.8	1.33	1.56	0.69	96.3	93.8	95.7	106.2	108.8	105.8	97.5	97.3	98.6	0.532	32.3045	5
Q8NBS9	Thioredoxin domain-containing protein 5	1.077	1.027	0	46.2205	22.4537	9	75	9	1	432	47.599	5.97		96.7	104.1	99.3	1.64	1.02	0.89	97.2	97.9	94.9	103.2	103.8	105.2	99.6	98.3	99.9	1.783	156.336	9
P32119	Peroxiredoxin-2	1.099	1.027	0	35.7942	31.3131	7	56	6	1	198	21.878	5.97		96	105.5	98.6	0.89	1.07	1.71	95	96.5	96.4	104.9	106.8	104.7	100.1	96.7	98.8	5.813	140.535	7
P13489	Ribonuclease inhibitor	1.054	1.027	0	128.202	50.1085	18	142	18	1	461	49.941	4.82		97.4	102.6	100	1.36	1.44	0.46	98.9	96.3	97	100.9	103.4	103.6	100.2	100.3	99.5	7.577	406.203	18
O60506	Heterogeneous nuclear ribonucleoprotein Q	1.134	1.027	0	31.0923	13.6437	9	28	4	1	623	69.56	8.59		94.9	107.6	97.5	0.62	5.39	5.38	95.3	95.2	94.2	105.3	103.3	114.2	99.4	101.5	91.5	0.778	69.2384	9
P48637	Glutathione synthetase	1.122	1.027	0	24.1391	21.519	11	13	11	1	474	52.352	5.92		95.3	106.9	97.8	1.05	2.33	1.52	96	95.7	94.1	105.2	105.8	109.8	98.8	98.5	96.1	1.154	22.852	11
P53992	Protein transport protein Sec24C	1.167	1.027	0	12.3465	4.38757	5	7	4	1	1094	118.249	7.06		93.9	109.6	96.4	5.47	10.94	8.45	99.9	91	91	98	109	121.9	102.2	100	87.1	0.271	5.81411	5
Q92888	Rho guanine nucleotide exchange factor 1	1.084	1.027	0	7.48563	4.16667	3	4	3	1	912	102.371	5.66		96.5	104.5	99	6.54	5.27	0.81	100.9		92	100.6		108.4	98.4		99.6	0.145	4.47442	3
Q32P28	Prolyl 3-hydroxylase 1	1.028	1.027	0	27.3313	8.55978	6	19	6	1	736	83.341	5.14		98.2	101	100.8	1.64	2.5	0.92	97.4	97.1	100.1	102	102.9	98.1	100.6	100	101.8	0.565	42.5971	6
P11940	Polyadenylate-binding protein 1	1.149	1.026	0	45.2096	17.1384	11	32	8	1	636	70.626	9.5		94.5	108.5	97	1.26	0.67	1.49	94.9	93.1	95.4	109.4	108.3	108	95.7	98.6	96.7	1.113	77.2641	11
P30050	60S ribosomal protein L12	1.077	1.026	0	47.5075	54.5455	8	75	8	1	165	17.808	9.42		96.7	104.1	99.2	3.93	2.15	1.83	101	94.5	94.4	101.7	104.6	106.1	97.3	100.9	99.5	9	198.114	8
P20674	Cytochrome c oxidase subunit 5A, mitochondrial	1.108	1.026	0	14.4877	21.3333	4	21	4	1	150	16.752	6.79		95.7	106	98.2	0.98	0.34	1.09	96.4	94.6	96.1	106.4	106	105.7	97.2	99.4	98.2	1.31	51.8455	4
P35606	Coatomer subunit beta'	1.114	1.026	0	60.9788	17.8808	17	41	17	1	906	102.422	5.27		95.5	106.4	98	0.86	0.39	1.08	96.4	94.8	95.4	106.8	106.6	106	96.8	98.7	98.6	1.096	80.2138	17
P24752	Acetyl-CoA acetyltransferase, mitochondrial	1.125	1.026	0	43.9294	25.7611	10	41	10	1	427	45.171	8.85		95.2	107.1	97.7	2.28	2.5	0.55	97.1	95.8	92.8	105	106.2	110.1	98	98.1	97.1	2.03	89.5261	10
P68431	Histone H3.1	1.179	1.026	0	24.5942	56.6176	7	129	2	1	136	15.394	11.12		93.6	110.3	96.1	2.5	1.93	0.64	91.2	95.9	93.8	112.2	108	110.8	96.6	96.1	95.4	12.895	292.584	7
Q96AG4	Leucine-rich repeat-containing protein 59	1.026	1.026	0	40.4705	22.1498	9	41	9	1	307	34.909	9.57		98.3	100.9	100.8	0.77	1.25	0.71	97.4	98.5	98.9	101.9	101.2	99.5	100.6	100.3	101.6	4.275	80.2312	9
P05186	Alkaline phosphatase, tissue-nonspecific isozyme	1.248	1.026	0	29.7406	17.7481	8	22	8	1	524	57.269	6.67		91.6	114.4	94	3.14	3.25	2.42	94.8	90.9	89.1	112	112.5	118.6	93.3	96.6	92.2	1.043	31.5712	8
Q9NZN4	EH domain-containing protein 2	1.034	1.026	0	34.6722	19.1529	11	42	10	1	543	61.123	6.46		98	101.4	100.6	2.36	2.22	0.15	100.1	98.5	95.5	99.2	101.1	103.7	100.6	100.4	100.7	1.154	91.2336	11
Q15020	Squamous cell carcinoma antigen recognized by T-cells 3	1.04	1.026	0.00100251	6.4251	2.49221	3	5	3	1	963	109.865	5.57		97.9	101.7	100.4	1.08	3.99	3	97.1	98.6		104.6	98.9		98.3	102.5		0.122	4.32931	3
Q9Y281	Cofilin-2	0.992	1.026	0	28.2482	25.9036	6	69	4	1	166	18.725	7.88		99.4	98.6	102	1.33	4.29	2.99	99.8	97.9	100.5	99.3	102.4	94	100.9	99.7	105.4	3.125	194.355	6
P26583	High mobility group protein B2	1.19	1.026	0.00138568	5.3412	7.17703	2	3	2	1	209	24.019	7.81		93.3	111	95.7	1.19	1.97	3.44	92.5		94.1	109.4		112.5	98		93.4	0.425	4.31319	2
P62195	26S proteasome regulatory subunit 8	1.142	1.026	0	32.8083	22.1675	8	17	8	1	406	45.597	7.55		94.7	108.1	97.2	3.5	4.5	1.75	98.1	91.5	94.4	103.6	113.3	107.6	98.3	95.2	98	1.096	42.4266	8
P62424	60S ribosomal protein L7a	1.095	1.026	0	37.2872	31.5789	8	41	8	1	266	29.977	10.61		96.1	105.3	98.6	1.9	1.63	0.7	96.7	97.6	94.1	104	104.6	107.2	99.2	97.9	98.7	3.642	114.147	8
Q96A65	Exocyst complex component 4	1.066	1.026	0	24.9628	9.24025	8	9	8	1	974	110.429	6.49		97	103.4	99.5	0.88	2.41	2.55	96.2	97	97.9	102.1	106.3	101.8	101.7	96.7	100.2	0.322	16.4229	8
Q14008	Cytoskeleton-associated protein 5	1.098	1.026	0.00138568	5.23582	0.738189	2	4	2	1	2032	225.352	7.8		96.1	105.4	98.5	5.29	2.82	2.47	90.2	99.3	98.7	108.7	104.5	103	101.1	96.2	98.3	0.037	9.86563	2
P11717	Cation-independent mannose-6-phosphate receptor	1.065	1.026	0	15.3048	2.00723	5	6	5	1	2491	274.199	5.94		97.1	103.4	99.6	3.13	3.08	5.56	95.8	100.5	94.9	105.4	105	99.7	98.8	94.4	105.4	0.083	10.6248	5
P07814	Bifunctional glutamate/proline--tRNA ligase	1.056	1.025	0	96.4299	16.6005	24	66	23	1	1512	170.483	7.33		97.4	102.8	99.8	1.01	1.67	1.09	98.5	96.7	96.9	101.1	102.8	104.5	100.4	100.5	98.6	1.05	115.436	24
P04843	Dolichyl-diphosphooligosaccharide--protein glycosyltransferase subunit 1	1.088	1.025	0	84.0489	24.547	16	95	16	1	607	68.527	6.38		96.4	104.8	98.8	0.81	0.96	0.82	96.7	96.9	95.5	103.7	105.1	105.7	99.6	98	98.9	2.639	221.96	16
Q8IV08	5'-3' exonuclease PLD3	1.109	1.025	0	10.9824	6.12245	3	5	3	1	490	54.671	6.47		95.7	106.1	98.2	5.23	4.45	3.09	101.2	94.6	91.3	100.9	110.1	107.3	97.9	95.3	101.3	0.52	7.06863	3
P12111	Collagen alpha-3(VI) chain	1.066	1.025	0	148.689	13.1256	40	86	40	1	3177	343.457	6.68		97.1	103.4	99.5	1.68	2.05	0.62	97.6	95.2	98.3	103.2	105.6	101.4	99.2	99.1	100.2	0.715	146.962	40
Q00839	Heterogeneous nuclear ribonucleoprotein U	1.035	1.025	0	71.5112	18.1818	17	67	17	1	825	90.528	6		98	101.5	100.5	0.62	1.61	1.02	97.4	98	98.6	103	101.7	99.7	99.6	100.3	101.6	2.082	151.43	17
Q13423	NAD(P) transhydrogenase, mitochondrial	1.097	1.025	0	49.3039	12.8913	16	37	16	1	1086	113.823	8.09		96.1	105.4	98.5	3.09	2.51	0.36	98.7	96.7	92.8	103.2	104.7	108.4	98.1	98.6	98.8	1.219	71.6638	16
P25786	Proteasome subunit alpha type-1	1.094	1.025	0	46.7627	28.1369	9	32	9	1	263	29.537	6.61		96.2	105.2	98.6	3.85	2.75	1.91	96	100	92.6	103.7	103.4	108.6	100.3	96.6	98.8	3.281	57.9308	9
Q9NVI7	ATPase family AAA domain-containing protein 3A	1.063	1.025	0	26.0617	16.5615	9	15	9	1	634	71.325	8.98		97.2	103.3	99.6	3.6	3.28	0.41	93.6	97.3	100.6	106.5	103.6	99.7	99.9	99.1	99.7	0.585	14.9316	9
Q9H4A6	Golgi phosphoprotein 3	1.072	1.025	0	15.252	9.73154	2	6	2	1	298	33.79	6.44		96.9	103.8	99.3	4.78	2.68	2.79	99.3	91.5	99.8	101	106.6	103.8	99.7	101.9	96.4	0.468	13.6012	2
A0A0B4J2D5	Glutamine amidotransferase-like class 1 domain-containing protein 3B, mitochondrial	1.078	1.025	0	17.0679	19.403	5	10	5	1	268	28.125	8.27		96.7	104.2	99.1	2.87	2	0.78	98.8	93.5	97.6	102.4	106.5	103.9	98.8	100	98.5	1.154	14.2385	5
P63244	Receptor of activated protein C kinase 1	1.085	1.025	0	69.4743	43.5331	13	115	13	1	317	35.055	7.69		96.5	104.7	98.9	1.63	1.29	0.89	97.6	97.2	94.7	104.6	103.4	106	97.9	99.5	99.3	6.305	231.388	13
Q07020	60S ribosomal protein L18	1.21	1.025	0	25.2362	27.6596	5	18	5	1	188	21.621	11.72		92.7	112.2	95.1	1.94	2.04	2.57	93.2	90.7	94.2	114.5	112.3	109.9	92.3	97	95.9	4.995	43.1802	5
Q12884	Prolyl endopeptidase FAP	1.09	1.025	0	27.455	7.23684	6	15	6	1	760	87.657	6.65		96.3	105	98.7	3.96	3.7	2.66	100.6	95.2	93.2	102.4	103	109.4	97	101.7	97.4	0.526	27.2496	6
O95674	Phosphatidate cytidylyltransferase 2	1.132	1.025	0	11.2192	11.9101	4	7	4	1	445	51.384	7.09		95	107.6	97.4	1.02	8.44	9.05	94.6	94.3	96.1	99.6	117.5	105.7	105.7	88.2	98.2	0.624	4.44654	4
Q00610	Clathrin heavy chain 1	1.091	1.025	0	209.507	28.4776	42	253	42	1	1675	191.493	5.69		96.3	105.1	98.7	0.17	0.5	0.38	96.5	96.2	96.1	104.5	105.3	105.4	99.1	98.5	98.5	2.442	635.892	42
Q71U36	Tubulin alpha-1A chain	1.139	1.025	0	178.246	60.0887	21	361	3	1	451	50.104	5.06		94.8	108	97.2	0.43	1.46	1.23	94.5	95.3	94.7	109.6	106.5	108	95.9	98.3	97.3	33.807	1173.02	21
Q14697	Neutral alpha-glucosidase AB	1.058	1.025	0	110.827	23.8347	21	109	21	1	944	106.807	6.14		97.3	103	99.7	0.14	0.93	0.93	97.2	97.2	97.5	102.1	104	102.8	100.6	98.8	99.7	2.367	258.973	21
O60493	Sorting nexin-3	1.056	1.025	0	17.341	25.3086	4	21	3	1	162	18.751	8.66		97.4	102.8	99.8	4.04	2.87	1.27	95.2	101.9	95	105.1	99.5	103.9	99.7	98.6	101.1	1.848	45.2681	4
Q15691	Microtubule-associated protein RP/EB family member 1	1.054	1.025	0	15.2421	15.6716	4	18	4	1	268	29.98	5.14		97.5	102.7	99.9	6.9	6.27	0.62	96.7	104.5	91.1	102.8	96.2	109.1	100.5	99.3	99.8	0.668	50.0443	4
P62258	14-3-3 protein epsilon	1.039	1.025	0	97.5651	70.5882	17	336	14	1	255	29.155	4.74		97.9	101.7	100.3	1.23	1.97	0.83	99.2	97.8	96.8	99.8	101.6	103.8	101	100.6	99.4	20.544	863.946	17
P61106	Ras-related protein Rab-14	1.073	1.024	0	17.1705	16.2791	4	38	3	1	215	23.882	6.21		96.9	103.9	99.2	4.66	5.23	0.92	100.1	93.7		100.1	107.7		99.9	98.6		1.154	103.913	4
P11021	Endoplasmic reticulum chaperone BiP	1.065	1.024	0	228.58	52.5994	34	421	31	1	654	72.288	5.16		97.1	103.4	99.5	0.98	0.94	0.17	98	97.2	96.1	102.4	103.6	104.3	99.6	99.3	99.5	20.951	1128.31	34
Q16181	Septin-7	1.113	1.024	0	60.5863	27.46	14	75	14	1	437	50.648	8.63		95.6	106.4	98	1.63	1.23	0.32	97.1	95.8	94	105.1	106.5	107.7	97.8	97.7	98.3	3.262	168.388	14
P42677	40S ribosomal protein S27	1.242	1.024	0.00138568	5.70054	25	2	5	2	1	84	9.455	9.45		91.8	114.1	94.1	14.86	24.27	14.92	76.3	97.4	101.8	145.8	102	94.5	78	100.6	103.7	1.512	12.1009	2
Q9BUT1	3-hydroxybutyrate dehydrogenase type 2	1.118	1.024	0	26.2531	24.4898	6	17	6	1	245	26.707	7.65		95.5	106.7	97.8	0.87	1.72	2.56	94.9	96.4	95.1	107	108.4	104.8	98.1	95.1	100.1	2.162	36.0557	6
O15498	Synaptobrevin homolog YKT6	1.134	1.024	0	10.3314	16.1616	4	9	4	1	198	22.403	6.92		95	107.7	97.3	1.89	2.39	1.25	96.9	93.4	94.7	105.7	110.6	106.9	97.4	96	98.4	0.931	16.3302	4
Q6NZI2	Caveolae-associated protein 1	0.988	1.024	0	59.0527	24.6154	8	74	8	1	390	43.45	5.6		99.6	98.4	102	1.1	1.82	0.83	99.3	98.7	100.8	99.6	99.3	96.3	101.1	102	102.8	4.275	219.941	8
Q567U6	Coiled-coil domain-containing protein 93	1.155	1.024	0.00764895	3.75257	3.01109	2	3	2	1	631	73.152	8.15		94.4	109	96.6	3.78	0.93	4.74	91.8	96.9		108.3	109.8		99.8	93.4		0.113	2.3048	2
O60784	Target of Myb protein 1	1.129	1.024	0	20.7345	9.14634	4	9	4	1	492	53.785	4.7		95.1	107.5	97.4	1.12	3.58	2.88	96.4	94.4	94.7	103	109.6	109.7	100.6	96	95.6	0.931	14.0949	4
Q9NR28	Diablo homolog, mitochondrial	1.074	1.024	0	12.7831	12.5523	3	5	3	1	239	27.114	5.9		96.8	104	99.1	3.13	3.99	3.96	98.9	98.3	93.4	99.3	107	105.7	101.9	94.6	100.9	0.501	11.6731	3
P32969	60S ribosomal protein L9	1.085	1.024	0	15.7799	30.7292	5	12	5	1	192	21.85	9.95		96.5	104.7	98.8	1.88	2.46	1.84	98.4	94.8	96.3	103.6	107.7	102.9	98	97.5	100.9	1.848	26.544	5
P63010	AP-2 complex subunit beta	1.046	1.024	0	73.2627	19.5304	17	83	8	1	937	104.486	5.38		97.7	102.2	100.1	1.79	1.89	0.27	95.9	99.4	97.9	104.3	100.5	101.8	99.8	100.1	100.3	1.63	193.846	17
O43390	Heterogeneous nuclear ribonucleoprotein R	1.149	1.024	0	37.916	15.1659	10	32	5	1	633	70.899	8.13		94.6	108.6	96.8	2.59	0.97	1.93	96.3	95.6	91.8	107.4	109.1	109.4	96.2	95.3	98.9	0.962	66.6431	10
P12268	Inosine-5'-monophosphate dehydrogenase 2	1.037	1.023	0	20.7021	11.0895	6	9	6	1	514	55.77	6.9		98	101.7	100.3	1.78	0.2	1.79	100	96.9	97.2	101.7	101.5	101.9	98.3	101.7	101	0.668	22.5922	6
P21283	V-type proton ATPase subunit C 1	1.066	1.023	0	12.8251	8.63874	4	6	4	1	382	43.914	7.46		97.1	103.5	99.4	2.52	0.96	2.5	96.9	99.6	94.8	102.4	103.8	104.3	100.7	96.5	100.9	0.374	11.7121	4
P62070	Ras-related protein R-Ras2	1.11	1.023	0	36.4957	41.6667	8	28	6	1	204	23.385	6.01		95.7	106.3	98	2.74	0.25	2.76	92.8	97.7	96.7	106.1	106.1	106.6	101.1	96.2	96.7	2.981	70.4334	8
P46776	60S ribosomal protein L27a	1.019	1.023	0	15.8104	20.9459	3	25	3	1	148	16.551	11		98.6	100.5	100.9	1.45	3.06	1.62	100.3	98	97.6	97	101.7	102.7	102.8	100.2	99.7	2.162	52.4896	3
P62191	26S proteasome regulatory subunit 4	1.112	1.023	0	28.9381	18.1818	7	21	7	1	440	49.154	6.21		95.7	106.4	97.9	1.9	1.46	0.72	96.2	93.7	97.2	105.4	108.2	105.7	98.5	98.1	97.1	0.931	38.0601	7
O95302	Peptidyl-prolyl cis-trans isomerase FKBP9	1.043	1.023	0	46.707	23.8596	14	55	13	1	570	63.044	5.08		97.8	102.1	100.1	1.17	0.61	1.74	97.7	99	96.8	101.7	102.8	101.7	100.6	98.2	101.5	2.594	110.001	14
P13667	Protein disulfide-isomerase A4	1.088	1.023	0	129.299	37.8295	25	181	25	1	645	72.887	5.07		96.4	104.9	98.6	0.63	0.45	0.4	96.9	96.6	95.8	104.4	105.2	105.2	98.7	98.2	99	3.489	370.605	25
P49368	T-complex protein 1 subunit gamma	0.997	1.023	0	47.516	17.9817	11	31	11	1	545	60.495	6.49		99.3	99	101.6	3.69	3.65	0.72	97.9	96.6	103.5	101.2	101.1	94.9	100.9	102.3	101.6	1.198	73.6748	11
Q9NZ08	Endoplasmic reticulum aminopeptidase 1	1.052	1.023	0	9.97828	4.35707	4	4	4	1	941	107.166	6.46		97.6	102.6	99.8	2.08	0.13	2.17	96.1	99		102.5	102.7		101.3	98.3		0.182	8.12012	4
P09936	Ubiquitin carboxyl-terminal hydrolase isozyme L1	1.06	1.023	0	34.893	26.4574	6	94	6	1	223	24.808	5.48		97.3	103.1	99.6	0.32	0.83	0.59	97.3	97.6	97	103.6	102.1	103.7	99.1	100.2	99.3	4.179	251.053	6
P62750	60S ribosomal protein L23a	0.937	1.023	0	22.4213	31.4103	5	32	5	1	156	17.684	10.45		101.3	95	103.7	1.63	0.72	1.86	103	101.3	99.7	95.5	94.2	95.2	101.5	104.5	105	3.642	65.4315	5
P28066	Proteasome subunit alpha type-5	1.079	1.023	0	21.5674	28.6307	5	19	5	1	241	26.394	4.79		96.7	104.4	98.9	2.19	1.45	1.11	99	96.2	94.9	102.7	105.6	104.9	98.3	98.3	100.2	2.511	37.7097	5
Q52LJ0	Protein FAM98B	0.991	1.023	0	14.5913	9.93072	4	9	4	1	433	45.519	8.69		99.5	98.7	101.8	4.24	2.47	4.74	104.4	97.1	97.1	98.6	96.2	101.1	97	106.6	101.8	0.487	13.4682	4
Q5T6V5	Queuosine salvage protein	1.092	1.023	0	8.10325	6.15836	2	4	2	1	341	39.004	5.88		96.3	105.2	98.5	2.05	0.62	2.67	97.7	94.9		105.6	104.7		96.6	100.4		0.194	8.97215	2
Q8NHP8	Putative phospholipase B-like 2	1.072	1.023	0	14.7364	7.47029	5	10	5	1	589	65.43	6.8		97	103.9	99.2	1.24	0.63	0.56	97.8	96.1		103.4	104.4		98.8	99.5		0.45	23.9154	5
Q9Y3F4	Serine-threonine kinase receptor-associated protein	1.077	1.023	0	21.9906	19.4286	6	10	6	1	350	38.414	5.12		96.8	104.2	99	8.93	9.85	1.66	105.5	96.7	88.2	94.1	104	114.6	100.4	99.3	97.2	1.015	25.0997	6
P21912	Succinate dehydrogenase [ubiquinone] iron-sulfur subunit, mitochondrial	1.136	1.023	0	13.1586	11.7857	6	10	6	1	280	31.609	8.76		95	107.9	97.1	1.38	1.89	1.47	96.4	93.8	94.8	107	110.2	106.5	96.6	96	98.7	0.874	14.2708	6
P58546	Myotrophin	1.034	1.022	0	17.3701	28.8136	3	12	3	1	118	12.887	5.52		98.1	101.5	100.3	6.81	1.71	5.67	96.8	92.2	105.4	103.2	101.5	99.8	100	106.2	94.8	3.217	33.5814	3
Q99497	Protein/nucleic acid deglycase DJ-1	1.074	1.022	0	62.6957	58.7302	11	104	11	1	189	19.878	6.79		96.9	104	99.1	0.39	1.04	1.41	97	96.5	97.2	105	102.9	104.3	98.1	100.7	98.5	16.013	214.576	11
Q13045	Protein flightless-1 homolog	0.959	1.022	0	14.5271	4.01891	5	6	5	1	1269	144.659	6.05		100.6	96.5	102.9	0.87	5.95	6.43	101.2		100	100.5		92.4	98.2		107.6	0.168	9.87862	5
O00231	26S proteasome non-ATPase regulatory subunit 11	1.113	1.022	0	20.5569	11.6114	5	9	5	1	422	47.434	6.48		95.7	106.5	97.8	2.5	2.24	0.91	97.5	96.6	93	105.6	104.7	109.2	96.9	98.7	97.8	0.655	20.7686	5
Q9HDC9	Adipocyte plasma membrane-associated protein	1.07	1.022	0	21.762	13.4615	6	19	6	1	416	46.451	6.16		97	103.8	99.2	2.03	1.54	2.22	98.6	94.8	97.6	102.2	103.9	105.4	99.2	101.3	96.9	0.957	40.1682	6
Q9NSE4	Isoleucine--tRNA ligase, mitochondrial	1.145	1.022	0	19.2313	7.31225	7	11	7	1	1012	113.719	7.2		94.7	108.5	96.8	2.72	1.23	1.76	97.5	94.3	92.3	107	109.5	108.9	95.6	96.1	98.8	0.334	11.9784	7
Q3SY69	Mitochondrial 10-formyltetrahydrofolate dehydrogenase	1.047	1.022	0	75.3472	19.5016	17	51	17	1	923	101.681	6.52		97.8	102.3	99.9	1.55	1.64	0.16	98.8	96	98.5	101.2	104.3	101.5	100	99.7	100	1.259	101.772	17
P26640	Valine--tRNA ligase	1.04	1.022	0	72.6739	13.4494	15	36	15	1	1264	140.387	7.59		98	101.9	100.1	1.24	3.78	3.13	99.1	96.7	98.1	101.4	106	98.3	99.5	97.4	103.5	0.868	76.145	15
P35222	Catenin beta-1	1.05	1.022	0	11.4006	4.35339	3	5	3	1	781	85.442	5.86		97.7	102.5	99.8	0.15	1.01	1.19	97.6		97.8	101.8		103.3	100.7		99	0.166	4.82851	3
P32455	Guanylate-binding protein 1	1.067	1.022	0	15.7928	7.43243	5	6	5	1	592	67.888	6.32		97.1	103.6	99.2	1.61	5.91	4.7	97.9	98.1	95.3	102.5	98.1	110.2	99.6	103.7	94.4	0.417	10.8212	5
P28161	Glutathione S-transferase Mu 2	1.084	1.022	0	17.9057	21.1009	5	11	2	1	218	25.728	6.37		96.6	104.7	98.7	2.27	1.41	1.79	97	94.2	98.5	105.9	105.2	103.1	97.1	100.6	98.4	0.833	24.499	5
P40429	60S ribosomal protein L13a	1.074	1.022	0	37.1109	34.4828	8	94	8	1	203	23.562	10.93		96.9	104.1	99	1.19	0.52	0.63	98.2	96.1	96.4	103.5	104.5	104.3	98.3	99.4	99.4	3.437	200.648	8
P05023	Sodium/potassium-transporting ATPase subunit alpha-1	1.074	1.022	0	105.761	21.8964	20	83	20	1	1023	112.824	5.49		96.9	104	99	0.87	1.27	0.89	96.3	97.9	96.6	104.1	102.7	105.4	99.6	99.4	98	2.305	190.634	20
Q9NZU5	LIM and cysteine-rich domains protein 1	1.025	1.022	0	43.6153	35.0685	11	32	11	1	365	40.806	7.93		98.5	100.9	100.6	0.67	1.29	0.63	98.8	97.7	98.9	100.3	102.4	100	100.9	99.9	101	1.913	60.3019	11
P63104	14-3-3 protein zeta/delta	1.053	1.022	0	110.562	60.8163	15	270	10	1	245	27.728	4.79		97.6	102.7	99.7	0.15	0.96	0.9	97.6	97.4	97.7	103.5	103.1	101.6	98.9	99.5	100.7	22.357	743.282	15
P09525	Annexin A4	1.104	1.022	0	78.7448	44.2006	14	88	13	1	319	35.86	6.13		96	105.9	98.1	0.9	1.65	0.97	96.8	95.1	96.1	104.1	107.5	106.2	99.2	97.4	97.6	6.406	225.91	14
P45974	Ubiquitin carboxyl-terminal hydrolase 5	1.101	1.021	0	41.4409	15.2681	10	35	10	1	858	95.725	5.03		96.1	105.8	98.1	3.77	5.21	2.07	96.6	99.4	92.2	103.9	101.5	112	99.5	99.1	95.8	0.688	71.2305	10
P78527	DNA-dependent protein kinase catalytic subunit	1.094	1.021	0	126.015	9.90795	36	79	36	1	4128	468.788	7.12		96.3	105.4	98.4	1.08	0.68	1.18	96.4	95.2	97.3	106.2	105.1	104.8	97.5	99.7	97.9	0.395	120.093	36
P07305	Histone H1.0	1.039	1.021	0	15.7132	13.9175	3	16	3	1	194	20.85	10.84		98	101.9	100.1	1.77	1.62	0.19	99.3	98.7	96	100.5	101.4	103.7	100.2	99.9	100.3	2.162	42.6932	3
P68371	Tubulin beta-4B chain	1.085	1.021	0	144.606	43.3708	16	484	3	1	445	49.799	4.89		96.6	104.8	98.6	0.32	0.53	0.32	96.9	96.3	96.5	104.3	105.4	104.6	98.7	98.3	98.9	32.246	1355.59	16
P24534	Elongation factor 1-beta	1.03	1.021	0	34.8306	28.4444	7	93	6	1	225	24.748	4.67		98.3	101.3	100.4	2.21	1.97	0.53	95.9	100	99.1	103.4	99.4	101.2	100.8	100.6	99.8	3.642	225.513	7
Q14195	Dihydropyrimidinase-related protein 3	1.112	1.021	0	65.1477	21.9298	11	66	9	1	570	61.924	6.49		95.7	106.5	97.8	3.19	1.99	0.96	97	97.9	92.3	105.6	105	108.9	97.4	97.1	98.8	1.955	178.167	11
P38646	Stress-70 protein, mitochondrial	1.089	1.021	0	143.227	44.1826	29	125	28	1	679	73.635	6.16		96.5	105	98.5	0.77	1.53	0.93	97.2	96.5	95.7	103.7	104.6	106.8	99.1	99	97.4	7.111	300	29
P84095	Rho-related GTP-binding protein RhoG	1.151	1.021	0	26.7242	40.3141	6	15	5	1	191	21.295	8.12		94.6	108.9	96.6	9.18	14.49	7.34	100.7		88.4	97.7		120	101.6		91.5	2.831	32.2872	6
P35241	Radixin	1.107	1.021	0	70.4613	24.1852	17	103	5	1	583	68.521	6.37		95.9	106.2	97.9	3.35	2.04	1.65	99.2	92.8	95.7	104.7	108.6	105.2	96.1	98.5	99.1	2.35	255.46	17
P35611	Alpha-adducin	1.078	1.021	0	44.061	15.8752	10	25	10	1	737	80.905	5.83		96.8	104.3	98.8	2.18	3.85	3.04	97.3	94.5	98.7	107.1	106.2	99.7	95.6	99.3	101.6	1.254	55.6846	10
P35998	26S proteasome regulatory subunit 7	1.081	1.021	0	31.1774	18.4758	7	23	7	1	433	48.603	5.95		96.7	104.5	98.7	2.02	1.85	2.75	97.8	94.5	97.9	102.6	104.6	106.4	99.6	100.9	95.7	0.812	48.7889	7
Q15365	Poly(rC)-binding protein 1	1.05	1.021	0	55.972	35.3933	10	93	5	1	356	37.474	7.09		97.7	102.5	99.7	0.4	0.44	0.6	97.3	97.9	98	102.6	102.1	103	100.1	100	99.1	3.642	190.846	10
O43175	D-3-phosphoglycerate dehydrogenase	1.055	1.021	0	91.1798	31.8949	15	71	15	1	533	56.614	6.71		97.5	102.9	99.6	0.58	0.46	0.09	97.4	98.1	97	103	102.4	103.3	99.6	99.5	99.6	6.017	171.437	15
P21333	Filamin-A	1.034	1.021	0	925.968	57.1213	120	2062	103	1	2647	280.564	6.06		98.2	101.6	100.2	0.52	0.42	0.29	98.7	98.1	97.7	101.3	101.3	102.1	99.9	100.5	100.2	18.182	5708.67	120
Q96CW1	AP-2 complex subunit mu	1.059	1.021	0	36.1069	20.2299	9	31	9	1	435	49.623	9.54		97.4	103.1	99.4	1.17	2.97	4.02	97.6	96.2	98.5	105.8	99.8	103.8	96.6	104	97.7	1.395	61.732	9
P27348	14-3-3 protein theta	1.067	1.021	0	107.994	68.5714	16	243	10	1	245	27.747	4.78		97.2	103.7	99.2	1.06	1.24	1.12	98.3	96.4	96.7	103	105.1	102.8	98.6	98.4	100.5	23.484	624.593	16
P60842	Eukaryotic initiation factor 4A-I	1.153	1.02	0	57.106	27.3399	9	49	2	1	406	46.125	5.48		94.5	109	96.5	0.41	1.67	2.17	94.8	94.1	94.7	111.1	107.8	108	94.1	98.1	97.3	2.162	128.772	9
P29692	Elongation factor 1-delta	1.042	1.02	0	26.6183	18.8612	6	49	5	1	281	31.103	5.01		98	102.1	100	0.81	1.63	1.45	97.2	98.8	97.9	103.8	101.9	100.5	98.9	99.3	101.6	1.239	126.921	6
Q96CX2	BTB/POZ domain-containing protein KCTD12	1.003	1.02	0	16.0414	11.3846	4	8	4	1	325	35.679	5.64		99.2	99.5	101.3	2.4	1.58	2.18	101.9	97.2	98.6	99.2	101.2	98.1	98.9	101.5	103.3	0.778	13.5343	4
P36871	Phosphoglucomutase-1	1.047	1.02	0	100.916	36.121	20	78	20	1	562	61.411	6.76		97.8	102.4	99.8	0.42	0.36	0.19	98.2	97.4	97.8	102	102.6	102.6	99.8	100	99.6	3.833	197.202	20
P30536	Translocator protein	1.083	1.02	0.00100251	6.80779	9.46746	2	18	2	1	169	18.816	9.36		96.7	104.7	98.6	4.35	3.23	6.81	92.6	101	96.5	101.1	105.1	107.8	106.3	93.9	95.7	0.778	38.3657	2
P07947	Tyrosine-protein kinase Yes	1.099	1.02	0	9.93421	4.78821	3	5	3	1	543	60.763	6.74		96.2	105.7	98.1	2.75	3.81	4.15	97.9	93.1	97.5	101.2	106.8	109.1	100.9	100.1	93.4	0.259	10.481	3
P25788	Proteasome subunit alpha type-3	1.095	1.02	0	22.2763	23.1373	7	17	7	1	255	28.415	5.33		96.3	105.5	98.2	2.34	1.2	1.07	98.6	96.2	94.1	104.4	105.2	106.9	97	98.6	99	2.162	38.3365	7
Q14914	Prostaglandin reductase 1	1.067	1.02	0	15.1175	12.462	3	11	3	1	329	35.847	8.29		97.2	103.7	99.1	2.39	1.86	3.49	95.7	99.9	96.1	105	104.6	101.5	99.4	95.6	102.5	0.413	29.7779	3
Q13177	Serine/threonine-protein kinase PAK 2	1.013	1.02	0	21.1473	12.0229	5	9	5	1	524	58.006	5.96		98.9	100.2	100.9	5.96	10.41	4.49	94.8	103.1		107.5	92.8		97.7	104.1		0.668	21.3954	5
O00299	Chloride intracellular channel protein 1	1.057	1.02	0	50.6766	47.3029	9	79	9	1	241	26.906	5.17		97.5	103	99.5	1.3	1.63	0.42	98.5	96.1	97.9	101.8	104.9	102.4	99.7	99	99.7	3.437	181.72	9
Q9BR76	Coronin-1B	1.072	1.02	0	14.2713	8.58896	5	13	5	1	489	54.2	5.88		97	104	99	0.35	2.34	2.78	97.2	97.2	96.6	106.3	104.3	101.5	96.5	98.5	101.9	0.585	24.1083	5
Q8TDZ2	[F-actin]-monooxygenase MICAL1	1.026	1.02	0.00138568	5.65162	2.06186	2	4	2	1	1067	117.801	6.4		98.5	101.1	100.4	7.83	2.06	6.56	100.9	104.7	89.8	98.9	101.3	103	100.2	94	107.1	0.084	3.3151	2
Q02878	60S ribosomal protein L6	1.046	1.02	0	35.8321	24.3056	10	52	10	1	288	32.708	10.58		97.8	102.4	99.8	1.94	2.28	0.74	99.9	97.6	96.1	99.7	103.4	104	100.4	99	99.9	3.281	92.6789	10
Q15181	Inorganic pyrophosphatase	1.039	1.02	0	25.7074	29.4118	6	38	6	1	289	32.639	5.86		98.1	101.9	100	1.19	2.96	2.57	97.5	99.4	97.3	105.3	99.7	100.6	97.1	100.9	102.1	1.239	75.3517	6
P07954	Fumarate hydratase, mitochondrial	1.054	1.02	0	34.7458	19.0196	9	24	9	1	510	54.602	8.76		97.6	102.9	99.5	1.32	0.93	2.25	97.8	98.7	96.2	103.1	103.7	101.8	99	97.6	102	1.009	52.7116	9
P47895	Aldehyde dehydrogenase family 1 member A3	1.075	1.02	0	14.5656	13.0859	6	9	5	1	512	56.073	7.25		96.9	104.2	98.8	3.03	4.21	2.24	96.4	100.1	94.3	107.2	99.2	106.3	96.4	100.7	99.4	0.585	6.66165	6
P48507	Glutamate--cysteine ligase regulatory subunit	1.104	1.02	0	7.93746	7.29927	2	5	2	1	274	30.708	6.02		96	106	97.9	6.77	5.85	4.93	88.8	101.2	98.2	109.8	98.9	109.4	101.5	99.9	92.4	0.701	2.60026	2
P62993	Growth factor receptor-bound protein 2	1.023	1.02	0	11.127	11.0599	2	5	2	1	217	25.19	6.32		98.6	100.9	100.5	1.72	3.15	1.48	99.8	97.4		98.6	103.1		101.6	99.5		0.468	12.8566	2
P12004	Proliferating cell nuclear antigen	1.118	1.02	0	17.3766	22.2222	5	11	5	1	261	28.75	4.69		95.6	106.9	97.5	2.52	3.5	2.43	97.4	96.5	92.9	102.7	108.3	109.8	99.9	95.2	97.4	0.833	19.0152	5
P13674	Prolyl 4-hydroxylase subunit alpha-1	1.096	1.02	0	27.103	19.1011	10	17	10	1	534	61.011	6.01		96.3	105.5	98.2	1.62	1.88	3.47	95.9	98	95	106.2	107.1	103.3	97.9	94.9	101.7	1.106	33.1144	10
P13797	Plastin-3	1.053	1.02	0	123.248	38.8889	23	161	18	1	630	70.766	5.6		97.6	102.8	99.5	0.6	0.55	0.15	97.1	98.3	97.5	103.2	102.2	103.1	99.7	99.5	99.4	4.78	356.56	23
Q16658	Fascin	1.064	1.019	0	72.5242	37.3225	17	77	17	1	493	54.496	7.24		97.3	103.5	99.2	1.06	0.79	0.71	96.4	97.1	98.4	104.4	102.9	103.1	99.2	99.9	98.5	3.894	163.412	17
P20645	Cation-dependent mannose-6-phosphate receptor	1.017	1.019	0.00100251	7.02152	6.85921	2	6	2	1	277	30.973	5.83		98.8	100.5	100.7	4.17	0.93	4.63	98	95.1	103.2	99.5	100.7	101.3	102.5	104.2	95.4	0.292	13.2734	2
P20073	Annexin A7	1.038	1.019	0	53.0616	29.918	13	41	13	1	488	52.706	5.68		98.1	101.8	100	3.5	5.38	2.06	95.6	96.7	102	106.2	103.7	95.7	98.2	99.6	102.3	3.489	85.0796	13
O75534	Cold shock domain-containing protein E1	1.099	1.019	0	21.8651	8.77193	7	10	7	1	798	88.829	6.25		96.2	105.7	98	7.21	7.01	2.24	88.6	97.8	102.2	114.3	101.6	101.3	97.1	100.6	96.5	0.334	15.6235	7
Q9NR46	Endophilin-B2	1.082	1.019	0.00912698	3.55287	4.05063	2	4	1	1	395	43.947	5.99		96.7	104.7	98.6	3.41	0.33	3.7	94.4		99.1	104.5		104.9	101.1		96	0.212	3.85992	2
P35579	Myosin-9	1.067	1.019	0	814.997	56.2245	117	1538	102	1	1960	226.392	5.6		97.2	103.7	99.1	0.5	0.44	0.23	97.8	97	96.9	103.2	104.1	103.8	99	98.9	99.3	28.182	3828.43	117
Q9UKG1	DCC-interacting protein 13-alpha	1.121	1.019	0	13.0486	6.91114	5	7	5	1	709	79.614	5.41		95.6	107.1	97.3	3.99	0.82	4.69	91.4	98.9	96.4	106.5	108.1	106.7	102.1	93	96.9	0.334	9.47877	5
Q9Y230	RuvB-like 2	1.046	1.019	0	31.5936	20.9503	9	16	9	1	463	51.125	5.64		97.9	102.4	99.7	2.46	0.83	2.03	100.6	96	97.1	102	103.4	101.8	97.4	100.6	101.1	1.043	30.0276	9
P54727	UV excision repair protein RAD23 homolog B	1.029	1.019	0	49.8081	26.6504	10	40	8	1	409	43.145	4.84		98.4	101.3	100.3	3.49	3.52	0.19	101.8	98.5	95	97.9	101	105	100.3	100.4	100.1	4.817	96.9557	10
P43034	Platelet-activating factor acetylhydrolase IB subunit alpha	1.081	1.018	0	23.9497	20	7	18	6	1	410	46.608	7.37		96.8	104.6	98.6	4.29	5.64	2.92	92.1	98.4	99.9	111.2	99.8	103	96.7	101.9	97.1	0.817	31.9449	7
P21980	Protein-glutamine gamma-glutamyltransferase 2	1.116	1.018	0	95.2965	25.0364	17	128	17	1	687	77.28	5.22		95.7	106.8	97.5	0.88	0.81	1.03	95.8	96.5	94.8	107.7	106	106.7	96.5	97.5	98.5	3.467	301.63	17
Q14974	Importin subunit beta-1	1.113	1.018	0	66.1332	19.2922	15	47	15	1	876	97.108	4.78		95.8	106.6	97.6	0.81	0.84	0.4	96.6	95.8	95	105.6	107.1	107.2	97.8	97.1	97.7	1.565	117.041	15
Q8WUM4	Programmed cell death 6-interacting protein	1.064	1.018	0	87.4683	23.8479	21	66	21	1	868	95.963	6.52		97.3	103.6	99.1	2.03	2.06	1.24	97.7	99.1	95.2	101.8	102.9	105.9	100.4	98	98.9	1.97	147.054	21
P60983	Glia maturation factor beta	1.045	1.018	0	12.879	13.3803	2	11	2	1	142	16.702	5.29		97.9	102.3	99.7	1.77	2.38	1.88	96.4	99.8	97.5	102.2	99.9	104.8	101.3	100.2	97.7	1.154	24.2504	2
O15144	Actin-related protein 2/3 complex subunit 2	1.089	1.018	0	31.094	22.3333	7	45	7	1	300	34.311	7.36		96.5	105.2	98.3	1.75	0.11	1.68	96.7	98.1	94.8	105	105.2	105.3	98.2	96.7	100	1.462	88.9038	7
P62140	Serine/threonine-protein phosphatase PP1-beta catalytic subunit	1.107	1.018	0	21.4735	16.5138	5	38	1	1	327	37.163	6.19		96	106.3	97.7	6.3	4.19	1.63		100.3	91.7		103.1	109.4		96.6	98.9	0.778	93.7176	5
P06576	ATP synthase subunit beta, mitochondrial	1.096	1.018	0	87.5918	25.7089	10	164	10	1	529	56.525	5.4		96.4	105.6	98.1	0.64	2.43	1.99	97	96.4	95.7	103.1	105.5	108.2	100	98.2	96.1	2.535	476.773	10
Q9Y5A7	NEDD8 ultimate buster 1	1.08	1.018	0.0026178	4.46529	3.25203	2	3	2	1	615	70.494	5.96		96.9	104.6	98.6	9.03	13.63	5.59	90.7	103		114.6	94.5		94.7	102.5		0.141	0	2
P13073	Cytochrome c oxidase subunit 4 isoform 1, mitochondrial	1.108	1.018	0	30.7547	26.0355	4	49	4	1	169	19.564	9.51		96	106.4	97.7	0.76	1.66	2.14	95.2	96.6	96.2	106.4	108.1	104.6	98.5	95.3	99.2	2.831	100.322	4
Q99832	T-complex protein 1 subunit eta	1.085	1.018	0	46.5773	20.0737	10	34	10	1	543	59.329	7.65		96.7	104.9	98.4	0.1	0.36	0.48	96.6	96.8	96.7	104.5	105.1	105.1	99	98.2	98.1	1.021	70.1312	10
P11216	Glycogen phosphorylase, brain form	1.022	1.018	0	70.6283	24.1993	20	66	15	1	843	96.635	6.86		98.7	100.9	100.4	1.6	1.85	0.39	100.4	98.3	97.4	98.9	101	102.7	100.6	100.7	100	1.637	132.756	20
P07910	Heterogeneous nuclear ribonucleoproteins C1/C2	1.058	1.017	0	47.7546	23.5294	9	33	9	1	306	33.65	5.08		97.5	103.2	99.2	1.96	0.87	1.35	99	95.4	98.3	103.2	104.1	102.3	97.8	100.5	99.4	2.325	82.6505	9
P49748	Very long-chain specific acyl-CoA dehydrogenase, mitochondrial	1.058	1.017	0	33.5538	18.4733	9	27	9	1	655	70.345	8.75		97.5	103.2	99.2	2.73	4.43	5.3	94.7	97.8	100.1	105.5	98	106.2	99.8	104.2	93.7	0.778	43.9924	9
P18085	ADP-ribosylation factor 4	1.082	1.017	0	32.309	39.4444	6	38	4	1	180	20.498	7.14		96.8	104.7	98.4	0.23	1.29	1.42	96.9	96.5	96.9	103.5	104.5	106.2	99.5	99	96.9	3.125	89.7505	6
P30101	Protein disulfide-isomerase A3	1.075	1.017	0	135.913	40.9901	22	230	22	1	505	56.747	6.35		97	104.3	98.7	0.96	1.25	0.55	98	96.8	96.2	102.8	105.1	105.1	99.2	98.1	98.7	7.697	614.627	22
P36873	Serine/threonine-protein phosphatase PP1-gamma catalytic subunit	1.1	1.017	0	21.5393	16.7183	5	35	1	1	323	36.96	6.54		96.2	105.9	97.9	2.71	5.41	3.24	98.5	96.8	93.4	100.3	105.6	111.7	101.2	97.5	94.9	0.778	83.388	5
Q16891	MICOS complex subunit MIC60	1.1	1.017	0	104.024	30.6069	24	78	24	1	758	83.626	6.48		96.3	105.9	97.9	1.53	3.14	1.89	96.2	94.8	97.7	106.1	109	102.4	97.7	96.2	99.8	2.375	190.472	24
P12236	ADP/ATP translocase 3	1.121	1.017	0	45.8296	29.1946	10	72	2	1	298	32.845	9.74		95.6	107.2	97.2	4.72	3.92	0.51	98.4	98	90.4	104.2	105.3	112	97.4	96.7	97.6	4.337	146.262	10
P06730	Eukaryotic translation initiation factor 4E	1.083	1.017	0	11.3971	14.7465	3	6	3	1	217	25.082	6.15		96.8	104.8	98.4	3.76	0.54	3.12		99.4	94.2		104.4	105.2		96.2	100.6	0.931	9.97101	3
Q7L1Q6	Basic leucine zipper and W2 domain-containing protein 1	1.096	1.017	0	42.8513	22.4344	10	36	9	1	419	48.013	5.92		96.4	105.6	98	1.41	2.65	2.07	96	95.3	97.9	104	108.8	103.9	99.9	95.9	98.2	1.512	67.1366	10
Q13126	S-methyl-5'-thioadenosine phosphorylase	1.087	1.017	0	13.8751	15.9011	4	5	4	1	283	31.216	7.18		96.7	105	98.3	1.82	1.52	3.42	97.9		95.4	106.2		103.9	95.9		100.7	0.668	10.7212	4
Q8NE86	Calcium uniporter protein, mitochondrial	1.162	1.017	0	8.41281	7.12251	3	6	3	1	351	39.842	8.65		94.4	109.7	96	3.67	5.38	2.54		91.9	96.8		113.8	105.5		94.2	97.7	0.438	8.49582	3
Q9Y490	Talin-1	1.059	1.017	0	492.121	44.8249	95	440	82	1	2541	269.599	6.07		97.6	103.3	99.2	1.3	1.04	0.29	99	97.2	96.5	102	103.8	104	99	99	99.5	4.832	1120.44	95
Q8TBC4	NEDD8-activating enzyme E1 catalytic subunit	0.937	1.016	0.00138568	5.88406	7.77538	2	3	2	1	463	51.819	5.45		101.6	95.2	103.3	6.87	3.56	3.48	106.5	96.6		92.8	97.6		100.7	105.8		0.179	0	2
Q9H3K6	BolA-like protein 2	1.038	1.016	0.00100251	6.70138	29.0698	2	5	2	1	86	10.11	6.52		98.2	101.9	99.8	5.23	3.33	1.75		94.6	101.9		104.3	99.5		101.1	98.6	0.931	10.6615	2
P17858	ATP-dependent 6-phosphofructokinase, liver type	1.048	1.016	0	28.5976	9.35897	8	20	4	1	780	84.964	7.5		97.9	102.6	99.5	2.86	1.04	1.82	100.7	95.1	97.9	101.8	103.8	102.3	97.5	101.1	99.9	0.585	47.2836	8
O94760	N(G),N(G)-dimethylarginine dimethylaminohydrolase 1	1.106	1.016	0	10.9737	14.7368	4	7	3	1	285	31.102	5.81		96.1	106.2	97.7	2.23	3.22	4.2	93.6	97.2	97.4	105.9	109.8	103	100.5	93	99.5	0.624	10.3573	4
O75083	WD repeat-containing protein 1	1.011	1.016	0	90.3427	33.6634	19	126	19	1	606	66.152	6.65		99.1	100.2	100.7	0.24	0.05	0.18	99.4	99	98.9	100.1	100.2	100.2	100.5	100.8	100.9	3.125	311.765	19
O43715	TP53-regulated inhibitor of apoptosis 1	1.031	1.016	0.00380068	4.02645	19.7368	2	2	2	1	76	8.78	5.48		98.5	101.5	100	2.66	0.72	3.34	96.6	100.3		101	102		102.4	97.7		1.154	1.94945	2
O75116	Rho-associated protein kinase 2	1.059	1.016	0	21.0772	5.11527	8	10	8	1	1388	160.799	6.02		97.5	103.3	99.1	4.79	1.27	5.55	94.2	95.6	102.9	101.8	104.2	104	104	100.2	93.2	0.209	18.7502	8
P36969	Phospholipid hydroperoxide glutathione peroxidase	1.075	1.016	0	11.7369	17.2589	4	9	4	1	197	22.161	8.37		97.1	104.3	98.6	1.36	1.74	2.52	97.9	97.8	95.5	106.3	102.8	103.9	95.8	99.5	100.6	1.154	15.7786	4
P84103	Serine/arginine-rich splicing factor 3	1.039	1.016	0	11.566	14.6341	3	18	3	1	164	19.318	11.65		98.2	102	99.8	1.6	1.7	0.21	99.5	96.5	98.7	100.7	104	101.3	99.8	99.6	100	1.512	35.1931	3
Q96JJ7	Protein disulfide-isomerase TMX3	0.864	1.016	0	12.4901	8.81057	3	8	3	1	454	51.839	4.91		104.2	90	105.8	2.56	5.6	2.45	102.1	103.2	107.2	92.5	93.3	84.2	105.4	103.5	108.6	0.304	15.1587	3
Q9Y2X3	Nucleolar protein 58	1.033	1.016	0	19.1884	11.9093	5	7	5	1	529	59.541	8.92		98.4	101.6	100	2.75	3.86	1.9	97.5	96.3	101.5	104.8	102.9	97.2	97.8	100.8	101.3	0.585	15.0763	5
Q9Y6C9	Mitochondrial carrier homolog 2	0.899	1.016	0.0026178	4.49123	5.28053	2	4	2	1	303	33.309	7.97		102.9	92.5	104.6	4.98	3.35	2.31	102.2	108.4	98.2	91.8	89.9	95.9	106	101.8	105.9	0.155	3.65825	2
Q96FJ2	Dynein light chain 2, cytoplasmic	1.061	1.016	0	10.3623	44.9438	3	16	2	1	89	10.343	7.37		97.5	103.5	99	0.33	2.01	1.79	97.7	97.7	97.1	101.7	103	105.7	100.6	99.4	97.1	2.981	24.4883	3
Q9BYX2	TBC1 domain family member 2A	1.151	1.016	0.00100251	6.23372	1.72414	2	3	2	1	928	105.348	6.58		94.7	109	96.2	0.81	5.98	7.58	94.2	95.3		104.4	113.6		101.4	91.1		0.086	4.20409	2
P31040	Succinate dehydrogenase [ubiquinone] flavoprotein subunit, mitochondrial	1.119	1.016	0	34.1101	14.6084	8	25	8	1	664	72.645	7.39		95.7	107.1	97.2	2.7	2.42	0.62	95.9	93	98.2	106.2	110	105	97.9	97	96.8	0.751	49.6988	8
Q9NUJ1	Mycophenolic acid acyl-glucuronide esterase, mitochondrial	1.107	1.016	0.00100251	6.93535	9.15033	2	3	2	1	306	33.911	8.57		96.1	106.3	97.6	4.13	0.6	4.72	96.7	91.8	99.7	106.5	105.6	106.9	96.8	102.5	93.4	0.259	4.91005	2
P07195	L-lactate dehydrogenase B chain	1.056	1.015	0	85.8503	42.2156	13	131	11	1	334	36.615	6.05		97.7	103.1	99.2	0.83	1.43	0.67	98.2	98.1	96.7	102	102.6	104.8	99.7	99.4	98.5	7.031	345.646	13
Q04637	Eukaryotic translation initiation factor 4 gamma 1	1.074	1.015	0	32.3737	6.75422	10	18	9	1	1599	175.382	5.33		97.1	104.3	98.6	3.54	1.8	2.59	93.3	97.9	100.1	105.2	105.5	102.1	101.5	96.5	97.8	0.349	29.6656	10
Q9Y2Q3	Glutathione S-transferase kappa 1	1.087	1.015	0	9.20315	16.8142	3	5	3	1	226	25.48	8.41		96.7	105.1	98.2	0.44	3.19	3.03	96.2	96.8	97	109	102.9	103.5	94.8	100.3	99.4	0.585	11.1098	3
P04899	Guanine nucleotide-binding protein G(i) subunit alpha-2	1.053	1.015	0	68.9338	34.0845	10	93	5	1	355	40.425	5.54		97.8	102.9	99.3	0.7	0.36	0.36	97.4	97.4	98.6	103	103.3	102.5	99.6	99.4	98.9	4.78	234.222	10
P60028	Rab GDP dissociation inhibitor alpha	1.017	1.015	0	59.7942	35.123	12	50	9	1	447	50.55	5.14		98.9	100.6	100.5	4.75	3.93	0.85	99	103.6	94.2	101	96.4	104.3	100	99.9	101.4	2.594	98.7118	12
P49720	Proteasome subunit beta type-3	1.132	1.015	0	8.347	11.2195	2	4	2	1	205	22.933	6.55		95.3	107.9	96.8	4.2	1.83	2.64	93.2	99.9	92.9	107.8	106	110	99.1	94	97.2	0.668	10.7145	2
Q96DB5	Regulator of microtubule dynamics protein 1	0.994	1.015	0	9.33247	12.1019	4	8	3	1	314	35.785	8.5		99.7	99.1	101.2	4.24	4.36	7.04	97.3	104.6	97.3	102.1	101	94.1	100.7	94.4	108.6	0.468	4.51396	4
P17655	Calpain-2 catalytic subunit	1.108	1.015	0	51.6744	17.5714	13	53	11	1	700	79.945	4.98		96	106.5	97.5	1.39	1.01	0.74	95.8	94.8	97.5	107.3	106.9	105.2	96.9	98.3	97.3	1.336	107.723	13
P39656	Dolichyl-diphosphooligosaccharide--protein glycosyltransferase 48 kDa subunit	1.074	1.015	0	25.7846	13.1579	6	42	6	1	456	50.769	6.55		97.1	104.3	98.6	1.17	1.13	0.67	98.4	96.5	96.5	103.2	104.2	105.5	98.4	99.3	98	0.905	67.4652	6
P27824	Calnexin	1.097	1.015	0	76.0225	26.0135	17	123	17	1	592	67.526	4.6		96.4	105.7	97.8	0.86	0.97	0.21	97.3	96.3	95.7	104.7	105.8	106.7	98	97.9	97.6	3.52	214.856	17
O75477	Erlin-1	1.171	1.015	0	21.4731	13.7931	5	15	3	1	348	39.146	7.87		94.2	110.3	95.5	1.65	1.66	0.68	92.9	93.6	95.9	112.2	110.2	108.5	94.9	96.2	95.6	0.905	31.1937	5
P04083	Annexin A1	1.083	1.015	0	128.598	64.1618	19	177	19	1	346	38.69	7.02		96.8	104.9	98.3	0.44	0.29	0.13	96.6	97.3	96.6	105.1	104.5	105	98.4	98.1	98.3	18.307	477.714	19
P04075	Fructose-bisphosphate aldolase A	1.081	1.015	0	114.11	51.3736	19	247	15	1	364	39.395	8.09		96.9	104.8	98.3	0.29	0.38	0.69	96.6	96.9	97.2	104.3	105	105	99.1	98.1	97.8	12.503	654.893	19
Q12906	Interleukin enhancer-binding factor 3	1.061	1.015	0	50.6824	17.4497	13	52	13	1	894	95.279	8.76		97.6	103.5	99	1.71	2.2	1.03	97.4	96	99.3	102.6	106	101.7	100	98	99	1.268	83.3878	13
P47756	F-actin-capping protein subunit beta	1.07	1.015	0	48.3655	37.1841	8	52	8	1	277	31.331	5.59		97.3	104	98.7	1.31	0.99	0.65	95.8	98.3	97.7	105.2	103.8	103.2	99	98	99.1	2.548	121.28	8
Q9Y4G6	Talin-2	1.077	1.015	0	114.443	12.3131	30	95	16	1	2542	271.443	5.57		97.1	104.5	98.5	0.69	1.8	2.07	96.4	97.1	97.7	103.3	106.7	103.5	100.3	96.3	98.8	0.613	220.837	30
P18077	60S ribosomal protein L35a	1.139	1.015	0	23.7807	51.8182	7	26	7	1	110	12.53	11.06		95.1	108.4	96.5	2.13	0.36	1.71	95.9	96.6	92.8	108.1	108.2	108.8	96	95.2	98.4	6.743	49.0288	7
Q8TD47	40S ribosomal protein S4, Y isoform 2	1.093	1.014	0	16.1082	11.4068	4	20	1	1	263	29.277	10.08		96.6	105.5	97.9	5.19	0.18	5.32		93	100.1		105.4	105.6		101.6	94.3	0.931	46.3679	4
P17987	T-complex protein 1 subunit alpha	1.035	1.014	0	36.9905	16.0072	8	23	8	1	556	60.306	6.11		98.4	101.8	99.8	0.6	0.81	0.37	98.8	98.7	97.7	101	101.8	102.6	100.2	99.5	99.7	0.896	51.823	8
O75964	ATP synthase subunit g, mitochondrial	1.09	1.014	0	16.6425	23.301	2	21	2	1	103	11.421	9.64		96.6	105.3	98	1.96	2.79	1.85	94.5	98.2	97.1	107.4	102	106.7	98.1	99.8	96.2	2.162	46.9322	2
P27487	Dipeptidyl peptidase 4	1.115	1.014	0	29.5073	10.705	9	19	9	1	766	88.222	6.04		95.9	106.9	97.2	1.78	2.62	1.6	97.5	94.1	96	103.7	108.7	108.3	98.8	97.2	95.7	0.585	34.7157	9
P34897	Serine hydroxymethyltransferase, mitochondrial	1.053	1.014	0	32.0678	18.254	10	24	10	1	504	55.958	8.53		97.8	103	99.2	1.43	0.69	2.11	97.3	99.4	96.7	102.9	103.7	102.3	99.8	96.9	101	0.968	33.3312	10
Q92747	Actin-related protein 2/3 complex subunit 1A	0.983	1.014	0	12.3068	8.64865	4	6	4	1	370	41.543	8.18		100.1	98.4	101.5	4.81	5.5	0.59	103.5		96.7	94.5		102.2	102		101.1	0.616	7.75054	4
P16152	Carbonyl reductase [NADPH] 1	1.085	1.014	0	42.0791	28.8809	7	40	5	1	277	30.356	8.32		96.8	105	98.2	1.52	1.67	0.75	98.5	96.1	95.8	103.2	105.1	106.7	98.3	98.9	97.4	3.084	90.5648	7
P07738	Bisphosphoglycerate mutase	1.017	1.014	0	11.445	13.1274	3	6	3	1	259	29.987	6.54		99	100.7	100.4	2.42	1.4	1.58	101.7	98.1	97.1	99.2	102	100.7	99.1	99.8	102.1	0.585	12.6123	3
Q14318	Peptidyl-prolyl cis-trans isomerase FKBP8	1.017	1.014	0	14.7966	9.70874	4	6	4	1	412	44.534	4.84		99	100.7	100.4	4.73	2.86	7.54	102.3	95.7		102.7	98.6		95	105.7		0.73	12.7147	4
P23497	Nuclear autoantigen Sp-100	1.182	1.014	0	10.3041	4.43686	4	9	2	1	879	100.354	8.22		93.9	110.9	95.2	5.65	7.29	4.25	99.1	88.5	94	105.9	120.3	106.6	95	91.2	99.3	0.186	13.8942	4
Q92804	TATA-binding protein-associated factor 2N	1.003	1.014	0	20.1927	18.2432	5	17	4	1	592	61.793	8.02		99.4	99.8	100.8	0.27	6.69	6.36	99.7	99.3	99.2	92.1	103	104.2	108.2	97.7	96.6	0.413	40.726	5
P50995	Annexin A11	1.046	1.014	0	47.0481	18.8119	10	40	10	1	505	54.355	7.65		98	102.6	99.4	0.94	1.08	0.84	98.7	97	98.4	101.3	103.2	103.1	100	99.8	98.4	2.899	95.4874	10
P49755	Transmembrane emp24 domain-containing protein 10	1.076	1.014	0	13.0986	16.895	3	11	3	1	219	24.96	7.44		97.1	104.5	98.4	1.19	2.89	2.72	97.5	98	95.8	106.9	101.1	105.4	95.6	100.9	98.8	0.701	30.1673	3
P62906	60S ribosomal protein L10a	1.09	1.014	0	23.4115	28.1106	6	35	6	1	217	24.816	9.94		96.6	105.4	98	1.64	1.65	1.75	94.8	97.7	97.5	106.4	106.3	103.4	98.8	96	99.2	2.415	61.2963	6
Q13409	Cytoplasmic dynein 1 intermediate chain 2	1.012	1.014	0	51.6644	18.652	11	25	11	1	638	71.412	5.2		99.2	100.3	100.5	5.31	7.64	2.46	94	99	104.5	107.4	101.4	92.2	98.6	99.6	103.3	1.913	59.3828	11
Q9NZL9	Methionine adenosyltransferase 2 subunit beta	1.022	1.014	0.00138568	5.34481	5.08982	2	3	2	1	334	37.528	7.36		98.8	101	100.2	1.52	6.68	5.24	97.8	99.9		105.8	96.3		96.4	103.9		0.245	6.68184	2
O14880	Microsomal glutathione S-transferase 3	1.01	1.013	0.00100251	6.59171	14.4737	2	6	2	1	152	16.506	9.38		99.2	100.2	100.6	3.72	3.53	0.15	101.8		96.6	97.7		102.7	100.5		100.7	0.778	14.0916	2
Q16719	Kynureninase	1.145	1.013	0	10.1195	5.16129	3	7	3	1	465	52.318	7.03		95	108.7	96.3	3.08	1.92	2.59	95.8	91.8	97.5	106.5	110.6	109.1	97.8	97.6	93.4	0.259	12.7128	3
P51149	Ras-related protein Rab-7a	1.074	1.013	0	33.4615	32.3671	7	26	7	1	207	23.475	6.7		97.2	104.4	98.4	2.31	1.55	0.75	99.6	95.2	96.6	102.8	106	104.4	97.6	98.8	99	2.875	44.5938	7
Q9NZM1	Myoferlin	1.096	1.013	0	274.508	32.7026	59	260	59	1	2061	234.561	6.18		96.5	105.8	97.7	0.83	0.52	0.66	96.8	97.1	95.6	106.1	105.2	106.1	97.1	97.7	98.4	2.656	583.417	59
P30048	Thioredoxin-dependent peroxide reductase, mitochondrial	1.083	1.013	0	15.4844	11.3281	3	16	3	1	256	27.675	7.78		96.9	104.9	98.2	1.02	0.53	0.52	97.7	95.8	97.3	104.7	105.5	104.5	97.7	98.7	98.2	0.931	30.6794	3
P22061	Protein-L-isoaspartate(D-aspartate) O-methyltransferase	1.127	1.013	0	20.4219	23.348	6	14	6	1	227	24.621	7.21		95.5	107.7	96.8	2.1	3.82	3	94.2	97.9	94.6	112.3	104.4	106.3	93.5	97.7	99.1	2.455	29.0597	6
P07686	Beta-hexosaminidase subunit beta	1.131	1.013	0	24.281	13.6691	8	26	7	1	556	63.071	6.76		95.4	107.9	96.7	2.74	4.7	2.98	95.4	98	92.8	105.6	104.5	113.7	99	97.5	93.4	0.874	48.3103	8
P36222	Chitinase-3-like protein 1	1.06	1.013	0	7.78325	7.8329	3	6	3	1	383	42.598	8.46		97.6	103.5	98.9	6.18	2.77	3.35	96	92.6	104.3	105	105.2	100.2	99	102.1	95.5	0.304	8.03921	3
P37802	Transgelin-2	1.052	1.013	0	85.5473	67.8392	12	222	12	1	199	22.377	8.25		97.9	103	99.1	0.68	0.83	0.21	98.4	98.1	97.1	102.4	102.6	104	99.2	99.3	98.9	30.623	608.824	12
P62820	Ras-related protein Rab-1A	1.075	1.013	0	44.1869	39.0244	10	80	4	1	205	22.663	6.21		97.1	104.5	98.4	2.15	1.4	1.06	99.4	95.3	96.7	102.8	105.1	105.5	97.8	99.6	97.8	3.642	190.268	10
O43598	2'-deoxynucleoside 5'-phosphate N-hydrolase 1	1.084	1.013	0.00100251	6.20817	9.1954	2	5	2	1	174	19.097	5.05		96.9	105	98.1	2.77	3.05	4.29	98	93.8	98.8	101.6	105.5	108	100.4	100.7	93.2	0.468	8.35948	2
O95394	Phosphoacetylglucosamine mutase	1.028	1.013	0	20.5627	10.3321	6	19	6	1	542	59.814	6.25		98.7	101.4	99.9	2.76	2.68	1.15	101.5	98.5	96	99.5	100.3	104.5	99.1	101.2	99.5	0.655	37.2983	6
Q9H845	Complex I assembly factor ACAD9, mitochondrial	1.043	1.013	0.00100251	7.00729	3.38164	2	3	2	1	621	68.717	7.96		98.2	102.4	99.4	3.1	0.44	2.61	96	100.3		102.7	102.1		101.2	97.6		0.119	6.18169	2
P61586	Transforming protein RhoA	1.084	1.012	0	45.2925	44.0415	8	49	4	1	193	21.754	6.1		96.9	105	98.1	0.93	1.26	0.59	97.7	97.1	95.9	104.3	104.2	106.5	98	98.7	97.6	6.017	135.093	8
Q13011	Delta(3,5)-Delta(2,4)-dienoyl-CoA isomerase, mitochondrial	1.096	1.012	0	31.9075	25.9146	8	25	8	1	328	35.793	8		96.5	105.8	97.7	1.27	1.57	1.38	97.5	96.9	95.1	103.9	106.9	106.5	98.6	96.2	98.3	1.565	48.4803	8
Q96AC1	Fermitin family homolog 2	1.072	1.012	0	86.1501	33.5294	20	69	20	1	680	77.811	6.7		97.3	104.3	98.5	0.25	0.09	0.28	97.5	97	97.3	104.4	104.3	104.2	98.2	98.7	98.5	2.849	169.41	20
Q92688	Acidic leucine-rich nuclear phosphoprotein 32 family member B	1.119	1.012	0	27.4011	19.9203	5	30	3	1	251	28.77	4.06		95.8	107.2	97	2.52	1.64	0.77	98.1	93.3	96	105.8	109.2	106.8	96.1	97.5	97.3	4.337	67.4751	5
Q13596	Sorting nexin-1	1	1.012	0	30.5172	16.6667	8	16	7	1	522	59.033	5.15		99.6	99.6	100.8	5.28	1.2	4.1	93.6	103.5	101.7	101	99.1	98.8	105.4	97.4	99.6	0.995	30.0933	8
P60953	Cell division control protein 42 homolog	1.084	1.012	0	32.7322	26.7016	5	29	4	1	191	21.245	6.55		96.9	105	98.1	2.12	1.59	1.05	98.1	98.1	94.5	105	103.4	106.7	96.9	98.5	98.8	4.012	85.3486	5
Q16222	UDP-N-acetylhexosamine pyrophosphorylase	1.146	1.012	0	25.1057	16.2835	8	25	8	1	522	58.732	6.33		95	108.8	96.1	0.57	3.2	3.4	95.5	95.1	94.4	105.1	112	109.4	99.4	92.9	96.1	0.645	42.3567	8
Q687X5	Metalloreductase STEAP4	1.219	1.012	0	13.8242	12.854	4	13	4	1	459	51.948	9.29		92.8	113.2	93.9	2.65	1.74	1.51	95.6	91.9	91	111.6	112.6	115.4	92.7	95.5	93.6	0.445	16.7623	4
Q9BVC6	Transmembrane protein 109	1.063	1.012	0	18.5574	12.7572	3	16	3	1	243	26.194	10.48		97.6	103.7	98.7	2.18	0.28	2.4	95.4	97.8	99.6	103.5	103.5	104	101.1	98.7	96.4	1.31	48.8229	3
P13010	X-ray repair cross-complementing protein 5	1.078	1.012	0	45.6125	14.8907	12	38	12	1	732	82.652	5.81		97.1	104.6	98.3	0.12	1.09	1.24	97	97.2	97.1	104.9	105.6	103.4	98.1	97.1	99.6	0.945	88.8744	12
Q9Y646	Carboxypeptidase Q	1.064	1.012	0	17.3469	9.5339	4	16	4	1	472	51.855	6.18		97.5	103.7	98.7	0.82	2.31	1.92	97.7	98.3	96.7	101.6	103.3	106.3	100.7	98.4	97	0.616	33.9446	4
Q9NYU2	UDP-glucose:glycoprotein glucosyltransferase 1	1.069	1.012	0	32.5558	5.27331	9	18	9	1	1555	177.078	5.63		97.4	104.1	98.5	1.8	2.48	0.85	96.6	96.2	99.4	105.2	106	101.1	98.2	97.9	99.5	0.307	39.7085	9
O96000	NADH dehydrogenase [ubiquinone] 1 beta subcomplex subunit 10	1.14	1.012	0	13.5658	12.2093	2	6	2	1	172	20.763	8.48		95.2	108.5	96.3	0.21	4.83	5.23	95.3	95		104.8	112.2		99.9	92.7		1.154	8.24473	2
O75396	Vesicle-trafficking protein SEC22b	1.004	1.012	0	48.5779	33.0233	7	44	7	1	215	24.578	6.92		99.5	99.9	100.6	3.38	3.05	0.33	97.7	103.4	97.4	101.6	96.3	101.6	100.7	100.3	100.9	5.105	106.392	7
P43490	Nicotinamide phosphoribosyltransferase	1.049	1.012	0	17.3489	12.4236	6	14	6	1	491	55.487	7.15		98	102.8	99.1	4.07	4.17	0.3		100.8	95.2		99.8	105.9		99.4	98.9	0.711	28.6962	6
P11233	Ras-related protein Ral-A	1.113	1.011	0	13.2532	9.2233	2	10	1	1	206	23.552	7.11		96	106.9	97.1	5.57	4.08	1.04	100.3	90	97.7	103.5	111.8	105.3	96.2	98.2	97	0.874	26.1189	2
Q8WVM8	Sec1 family domain-containing protein 1	1.048	1.011	0	22.8837	12.9283	8	14	8	1	642	72.334	6.27		98.1	102.8	99.1	4.11	3.5	1.35	101.9	93.9	98.3	100.3	106.9	101.2	97.8	99.2	100.5	0.645	20.2383	8
P42224	Signal transducer and activator of transcription 1-alpha/beta	1.061	1.011	0	88.7117	25.4667	17	96	17	1	750	87.28	6.05		97.6	103.6	98.7	1.44	1.41	0.8	98.3	96	98.6	103.8	105	102.1	97.8	99	99.3	2.162	231.633	17
P61981	14-3-3 protein gamma	1.052	1.011	0	87.2688	59.919	14	238	9	1	247	28.285	4.89		97.9	103	99	0.88	0.83	0.44	97.2	98.9	97.8	103.4	102	103.6	99.4	99.1	98.6	20.544	629.954	14
P21964	Catechol O-methyltransferase	1.114	1.011	0	25.2377	18.0812	5	16	5	1	271	30.018	5.47		96	107	97.1	1.58	1.22	1.25	95.8	97.6	94.5	105.9	106.6	108.4	98.3	95.8	97	1.929	31.8714	5
Q9BS40	Latexin	1.159	1.011	0	7.81325	8.55856	2	3	2	1	222	25.734	5.78		94.6	109.7	95.7	0.88	1.13	2.17	95.2		94	110.6		108.8	94.2		97.1	0.778	7.16005	2
Q1KMD3	Heterogeneous nuclear ribonucleoprotein U-like protein 2	1.077	1.011	0	60.7729	22.2222	16	44	16	1	747	85.052	4.91		97.2	104.6	98.2	0.95	1	0.63	98.1	97.1	96.3	104	104	105.8	97.9	99	97.9	2.162	61.8377	16
P11586	C-1-tetrahydrofolate synthase, cytoplasmic	1.055	1.011	0	38.756	12.1925	11	21	11	1	935	101.495	7.3		97.8	103.2	98.9	2.14	2.17	0.42	95.5	98.7	99.4	105.8	101.9	102	98.7	99.4	98.6	0.585	32.5654	11
O95373	Importin-7	1.112	1.011	0	14.3969	4.91329	4	7	4	1	1038	119.44	4.82		96.1	106.8	97.1	3.48	5.62	2.82	99.5	92.9	95.8	101.1	113	106.4	99.4	94.1	97.9	0.207	16.7924	4
P48735	Isocitrate dehydrogenase [NADP], mitochondrial	1.058	1.011	0	35.097	19.6903	8	43	6	1	452	50.877	8.69		97.8	103.4	98.8	1.49	1.35	0.74	99.4	96.7	97.2	101.9	103.7	104.7	98.7	99.6	98.2	0.951	91.1747	8
Q9BUF5	Tubulin beta-6 chain	1.045	1.011	0	91.47	32.9596	12	198	7	1	446	49.825	4.88		98.2	102.6	99.2	2.94	2.19	0.65	101.4	97.4	95.7	100.1	103.3	104.4	98.6	99.3	99.9	8.085	450.24	12
Q7L576	Cytoplasmic FMR1-interacting protein 1	1.032	1.011	0	21.9362	6.22506	8	12	8	1	1253	145.089	6.9		98.6	101.8	99.7	2.9	4.29	1.53	101.8	97.5	96.5	96.8	103.7	104.8	101.4	98.8	98.7	0.274	20.8757	8
P62241	40S ribosomal protein S8	1.093	1.011	0	41.5316	38.4615	7	72	7	1	208	24.19	10.32		96.6	105.7	97.7	0.81	1.03	1.74	97.5	96.5	95.9	106	106.5	104.4	96.5	97	99.6	11.589	153.985	7
P22392	Nucleoside diphosphate kinase B	1.09	1.011	0	35.2607	46.0526	7	128	3	1	152	17.287	8.41		96.7	105.5	97.8	0.83	0.65	0.19	97.6	96.7	96	104.8	105.3	106.2	97.6	98	97.8	4.623	265.247	7
P05106	Integrin beta-3	0.991	1.011	0	13.0834	7.74112	5	7	5	1	788	87	5.24		99.9	99.1	101	4	11.52	15.26	102.8	97.1		107.1	91		90.1	111.9		0.284	7.72342	5
P00568	Adenylate kinase isoenzyme 1	1.073	1.011	0	46.916	42.268	9	86	9	1	194	21.621	8.63		97.3	104.4	98.3	1.72	3.36	1.88	99.1	96.8	95.9	100.6	105.1	107.5	100.3	98.1	96.6	5.31	213.324	9
P51571	Translocon-associated protein subunit delta	0.964	1.011	0	7.561	13.2948	2	15	2	1	173	18.987	6.15		100.8	97.2	101.9	4.22	2.33	2.34	105.6	99.3	97.6	95.1	96.9	99.6	99.2	103.7	102.8	0.585	44.8647	2
P30153	Serine/threonine-protein phosphatase 2A 65 kDa regulatory subunit A alpha isoform	1.085	1.011	0	58.1936	24.7878	15	42	15	1	589	65.267	5.11		96.9	105.1	98	1.86	0.48	1.62	98.9	95.3	96.6	104.6	105.1	105.7	96.5	99.7	97.7	1.572	94.4727	15
Q16270	Insulin-like growth factor-binding protein 7	0.979	1.011	0	22.7252	22.695	5	12	5	1	282	29.111	7.9		100.3	98.3	101.4	2.42	2.26	1	97.6	101.3	102.1	100.7	96.4	97.6	101.7	102.2	100.3	1.254	25.9048	5
Q00169	Phosphatidylinositol transfer protein alpha isoform	1.098	1.011	0	21.7635	21.8519	6	16	5	1	270	31.786	6.55		96.5	106	97.5	2.05	4.39	2.79	94.9	95.8	98.7	110.3	106.6	101	94.8	97.5	100.2	0.738	29.801	6
Q969G5	Caveolae-associated protein 3	1.007	1.01	0	17.8518	20.3065	5	9	5	1	261	27.685	6.43		99.4	100.1	100.5	5.91	2.46	3.48	104.2	92.9	101.2	98.5	103	98.8	97.2	104.2	100	1.154	21.0621	5
P30041	Peroxiredoxin-6	1.062	1.01	0	33.6176	37.5	8	50	8	1	224	25.019	6.38		97.6	103.7	98.6	1.41	1.35	0.14	96.6	99.2	97.1	104.9	102.2	104.1	98.5	98.6	98.8	3.217	122.183	8
P0DMV9	Heat shock 70 kDa protein 1B	1.058	1.01	0	133.644	44.3058	23	166	18	1	641	70.009	5.66		97.8	103.4	98.8	1.36	0.8	0.84	96.7	99.3	97.4	103.5	102.5	104.2	99.7	98.2	98.5	6.848	439.319	23
Q8WVY7	Ubiquitin-like domain-containing CTD phosphatase 1	1.154	1.01	0.00100251	7.2583	9.43396	3	4	3	1	318	36.781	6.46		94.8	109.4	95.8	1.23	2.86	4.5	95.6	94		111.7	107.2		92.7	98.8		0.413	3.60171	3
P11413	Glucose-6-phosphate 1-dehydrogenase	1.046	1.01	0	68.5134	33.9806	16	80	16	1	515	59.219	6.84		98.2	102.7	99.1	1.41	1.71	0.37	99.6	96.8	98	100.9	104.4	102.9	99.5	98.8	99.1	2.36	164.112	16
P09429	High mobility group protein B1	1.095	1.01	0	10.1652	12.093	4	10	2	1	215	24.878	5.74		96.6	105.8	97.6	1.9	0.98	2.94	97.9		95.3	106.5		105.1	95.5		99.6	1.31	16.5442	4
O00487	26S proteasome non-ATPase regulatory subunit 14	1.036	1.01	0	9.8067	9.67742	4	6	4	1	310	34.555	6.52		98.5	102	99.5	6.14	7.86	2.17	98.2	104.7	92.6	101.3	94.4	110.4	100.5	100.9	97	0.668	8.96287	4
Q13228	Methanethiol oxidase	1.09	1.01	0	48.1849	28.178	12	35	12	1	472	52.358	6.37		96.8	105.5	97.7	1.6	3.22	4.31	95	97.7	97.6	104.3	109.4	102.9	100.8	92.9	99.5	1.829	79.6028	12
O43488	Aflatoxin B1 aldehyde reductase member 2	1.061	1.01	0	12.2925	9.47075	3	8	3	1	359	39.564	7.17		97.7	103.7	98.6	1.42	2.82	4.16	99.1	97.6	96.3	107	101.5	102.6	93.9	100.9	101.1	0.438	22.8175	3
P49821	NADH dehydrogenase [ubiquinone] flavoprotein 1, mitochondrial	1.103	1.01	0	21.1235	11.2069	5	10	5	1	464	50.785	8.21		96.4	106.3	97.3	2.23	1.16	1.38	97.5	97.8	93.9	106.5	105	107.4	96	97.2	98.7	0.817	16.4142	5
Q9HC38	Glyoxalase domain-containing protein 4	1.054	1.009	0	21.9289	18.2109	6	15	6	1	313	34.771	5.6		97.9	103.2	98.8	1.74	3.13	1.71	96.3	99.7	97.7	106.8	100.4	102.5	96.9	99.8	99.8	1.31	21.9574	6
P23396	40S ribosomal protein S3	1.04	1.009	0	67.5915	55.5556	13	108	13	1	243	26.671	9.66		98.4	102.3	99.3	1.06	1.53	1.06	98.5	99.3	97.3	103.4	100.5	103.1	98.1	100.1	99.7	6.848	287.574	13
O95865	N(G),N(G)-dimethylarginine dimethylaminohydrolase 2	1.085	1.009	0	42.8185	35.0877	9	24	8	1	285	29.625	6.01		96.9	105.2	97.9	2.2	2.75	0.82	98.2	98.2	94.5	103.3	103.8	108.5	98.6	98	97	3.437	57.0492	9
P50395	Rab GDP dissociation inhibitor beta	1.045	1.009	0	73.9195	35.0562	13	95	10	1	445	50.631	6.47		98.2	102.6	99.1	0.8	0.56	0.48	98.9	98.3	97.4	102	103	103	99.1	98.7	99.6	3.175	222.732	13
Q04917	14-3-3 protein eta	1.034	1.009	0	88.8643	59.7561	14	222	10	1	246	28.201	4.84		98.6	101.9	99.5	1.12	0.48	0.67	99.5	97.3	98.9	101.7	102.5	101.6	98.8	100.2	99.5	17.957	588.712	14
P31946	14-3-3 protein beta/alpha	1.051	1.009	0	84.2541	60.5691	13	233	6	1	246	28.065	4.83		98	103	98.9	1.84	1.38	1.63	99.6	96.1	98.4	101.5	103.4	104.2	98.9	100.6	97.3	16.191	623.455	13
Q02543	60S ribosomal protein L18a	1.144	1.009	0	30.0696	28.9773	5	22	5	1	176	20.749	10.71		95.1	108.9	96	3.66	4.11	1.3	98.2	95.8	91.4	105.6	107.1	113.9	96.2	97.2	94.7	2.728	59.3199	5
P16104	Histone H2AX	1.193	1.009	0	30.6815	33.5664	5	46	3	1	143	15.135	10.74		93.7	111.7	94.6	5.16	6.21	2.25	99	92.7	89.5	104	113.6	117.5	97	93.7	93	6.743	102.68	5
Q16666	Gamma-interferon-inducible protein 16	1.039	1.009	0	27.7182	13.2484	10	29	9	1	785	88.199	9.28		98.4	102.3	99.3	4.88	4.47	3.74	95.8	104	95.5	100.6	98.7	107.4	103.6	97.3	97	0.677	25.2456	10
Q63ZY3	KN motif and ankyrin repeat domain-containing protein 2	1.061	1.009	0	45.11	16.4512	12	34	12	1	851	91.118	5.63		97.7	103.7	98.6	1.42	3.32	2.09	97.4	99.2	96.5	104	100.1	107	98.6	100.7	96.5	0.943	65.8679	12
P18669	Phosphoglycerate mutase 1	1.081	1.009	0	70.5303	50.3937	11	53	11	1	254	28.786	7.18		97.1	104.9	98	1.75	1.22	0.6	99.1	96	96.3	103.5	105.4	105.9	97.4	98.6	97.8	10.659	165.951	11
P30419	Glycylpeptide N-tetradecanoyltransferase 1	0.98	1.009	0	8.3427	4.43548	3	5	3	1	496	56.77	7.8		100.4	98.3	101.3	2.85	4.31	2.08	103.1	100.7	97.4	96	95.8	103.2	100.9	103.5	99.4	0.304	4.62686	3
O43776	Asparagine--tRNA ligase, cytoplasmic	1.038	1.009	0	34.5014	19.708	10	27	10	1	548	62.903	6.25		98.5	102.2	99.3	1.77	3.27	2.56	97.7	97.2	100.5	105.8	101.5	99.3	96.5	101.3	100.3	1.207	51.618	10
P18206	Vinculin	1.049	1.009	0	354.566	55.6437	64	462	64	1	1134	123.722	5.66		98.1	102.9	99	0.14	0.33	0.31	98.2	98	98.2	103.2	103.1	102.5	98.6	99	99.2	11.452	1182.28	64
Q8N257	Histone H2B type 3-B	1.211	1.008	0	56.1938	57.9365	9	178	4	1	126	13.9	10.32		93.2	112.9	94	0.79	1.14	0.7	92.9	92.7	94	112.8	114.2	111.6	94.3	93.2	94.4	22.101	513.695	9
P19367	Hexokinase-1	1.055	1.008	0	111.768	23.9913	22	80	22	1	917	102.42	6.8		97.9	103.3	98.8	0.5	0.6	1.13	97.8	97.6	98.5	103.1	102.8	104	99.1	99.6	97.5	2.594	201.976	22
Q16698	2,4-dienoyl-CoA reductase, mitochondrial	1.096	1.008	0	33.2408	24.4776	7	24	7	1	335	36.045	9.28		96.6	105.9	97.4	2.83	3.27	1.32	97.5	93.6	98.9	106.2	109.2	102.3	96.3	97.2	98.8	1.848	49.8309	7
P09543	2',3'-cyclic-nucleotide 3'-phosphodiesterase	1.072	1.008	0	14.8956	9.73872	5	11	5	1	421	47.549	9.07		97.4	104.4	98.2	2.88	1.62	1.91	94.9	97	100.4	104.8	105.8	102.5	100.4	97.2	97.1	0.433	21.3288	5
Q9NQR4	Omega-amidase NIT2	1.024	1.008	0	30.5188	35.1449	8	24	8	1	276	30.589	7.21		98.9	101.3	99.7	1.01	1.17	0.25	98.2	98.6	100.1	102.4	101.6	100	99.5	99.9	99.9	1.994	40.6686	8
Q15631	Translin	0.989	1.008	0	11.0888	11.4035	3	8	3	1	228	26.167	6.44		100.1	99	100.9	2.68	6.51	3.87	99.3	103.1	98	102.8	91.5	102.6	97.9	105.3	99.5	1.031	16.6295	3
O95831	Apoptosis-inducing factor 1, mitochondrial	1.097	1.008	0	29.8156	12.5612	7	15	7	1	613	66.859	8.95		96.6	106	97.4	1.2	1.51	1.89	97.5	97.1	95.3	107.2	104.2	106.6	95.3	98.7	98.1	0.63	34.1231	7
Q7KZF4	Staphylococcal nuclease domain-containing protein 1	1.07	1.008	0	119.948	23.8462	25	128	25	1	910	101.934	7.17		97.5	104.3	98.2	0.8	0.61	0.46	97.1	98.4	96.9	104.9	103.6	104.3	97.9	98	98.8	2.548	303.554	25
P10606	Cytochrome c oxidase subunit 5B, mitochondrial	1.027	1.008	0	18.6038	29.4574	4	28	4	1	129	13.687	8.81		98.8	101.5	99.6	5.16	4.4	1.65	95.8	96.1	104.7	105.5	102.4	96.7	98.8	101.5	98.6	2.981	66.5008	4
P61086	Ubiquitin-conjugating enzyme E2 K	1.157	1.008	0.00100251	7.28279	12.5	2	8	2	1	200	22.393	5.44		94.8	109.7	95.5	2.59	1.45	0.92	93.3	97.6	93.4	110.5	107.8	110.7	96.2	94.5	95.9	0.389	15.6483	2
P49915	GMP synthase [glutamine-hydrolyzing]	1.058	1.008	0	13.4521	4.329	3	6	3	1	693	76.667	6.87		97.9	103.5	98.6	1.16	5.18	4.29	97	98.7		107.3	99.7		95.6	101.6		0.227	11.3058	3
P46108	Adapter molecule crk	1.086	1.008	0	9.5055	11.8421	3	3	3	1	304	33.81	5.55		97	105.3	97.7	1.32	0.01	1.33		97.9	96.1		105.3	105.3		96.8	98.6	0.468	10.078	3
P15144	Aminopeptidase N	1.101	1.007	0	92.6268	20.3723	21	98	21	1	967	109.471	5.48		96.5	106.3	97.2	1.91	0.96	0.85	96.1	94.9	98.5	106.5	107.2	105.2	97.4	97.9	96.3	1.963	224.101	21
P49591	Serine--tRNA ligase, cytoplasmic	1.063	1.007	0	18.7153	10.1167	5	16	5	1	514	58.74	6.43		97.7	103.9	98.4	0.64	1.26	1.69	98.3	97	97.8	103.5	102.8	105.4	98.3	100.2	96.8	0.562	25.6376	5
P46977	Dolichyl-diphosphooligosaccharide--protein glycosyltransferase subunit STT3A	1.063	1.007	0	22.9224	6.80851	5	18	4	1	705	80.477	8.07		97.7	103.8	98.4	2.14	0.93	2.63	97.9	99.7	95.6	104.9	103.6	103	97.2	96.7	101.4	0.425	40.6089	5
P15170	Eukaryotic peptide chain release factor GTP-binding subunit ERF3A	1.049	1.007	0	22.2279	12.2244	7	16	7	1	499	55.72	5.62		98.1	103	98.9	2.78	2.56	2.2	95.7	101.1	97.7	106	101.9	101.1	98.3	97	101.2	0.812	28.3755	7
P49257	Protein ERGIC-53	1.074	1.007	0	34.6888	18.8235	10	46	9	1	510	57.513	6.77		97.4	104.6	98.1	1.48	2.02	1.33	95.8	98.6	97.7	105.9	102.1	105.7	98.3	99.2	96.7	1.593	90.0091	10
P07741	Adenine phosphoribosyltransferase	1.076	1.007	0	12.3369	18.3333	4	13	4	1	180	19.595	6.02		97.3	104.7	98	2.6	3.16	2.2	96.1	100.2	95.6	108.1	101.5	104.4	95.8	98.3	100	0.931	28.9403	4
O15143	Actin-related protein 2/3 complex subunit 1B	1.011	1.007	0	22.6271	16.129	6	20	6	1	372	40.923	8.35		99.4	100.5	100.1	1.95	2.53	1.33	101.6	98	98.6	97.7	101	102.8	100.6	101.1	98.6	1.336	46.923	6
Q9UBV2	Protein sel-1 homolog 1	0.907	1.007	0.00100251	6.71448	2.267	2	4	2	1	794	88.698	5.39		103	93.4	103.7	13.54	11.03	3.68	118.8	97.4	92.6	81.5	98.5	100.1	99.7	104.1	107.3	0.119	7.88634	2
P12956	X-ray repair cross-complementing protein 6	1.08	1.007	0	58.2802	21.8391	10	59	10	1	609	69.799	6.64		97.2	104.9	97.9	2.38	1.24	1.22	98.8	98.2	94.5	104.5	103.9	106.4	96.7	97.9	99.1	1.371	123.109	10
Q86VB7	Scavenger receptor cysteine-rich type 1 protein M130	0.717	1.007	0	15.173	5.88235	6	6	6	1	1156	125.369	5.95		110.1	79	110.9	2.97	18.2	10.45	107.6	113.8	108.9	82.8	63.1	91.1	109.5	123.1	100	0.254	9.982	6
P13693	Translationally-controlled tumor protein	1.023	1.007	0	12.6822	16.2791	3	40	3	1	172	19.583	4.93		99	101.3	99.7	1.99	2.67	1.82	96.8	99.9	100.4	103.9	98.5	101.5	99.3	101.7	98.1	1.783	82.1826	3
Q15459	Splicing factor 3A subunit 1	1.01	1.007	0	11.6859	5.42245	5	7	5	1	793	88.831	5.22		99.5	100.4	100.1	8.19	8.1	0.68	95	108.8	94.5	104.1	91.1	106	100.8	100.1	99.5	0.315	10.9769	5
Q13404	Ubiquitin-conjugating enzyme E2 variant 1	1.058	1.007	0	16.4748	43.5374	6	19	3	1	147	16.484	7.93		97.9	103.5	98.6	2.68	2.28	1.23	98.9	94.9	99.9	103.9	105.7	101	97.2	99.4	99.1	2.162	29.2535	6
O43707	Alpha-actinin-4	1.015	1.007	0	267.971	51.5917	45	782	32	1	911	104.788	5.44		99.3	100.8	99.9	0.12	0.21	0.2	99.2	99.2	99.4	101	100.6	100.7	99.8	100.2	99.9	9	1936.24	45
Q9UNH7	Sorting nexin-6	1.061	1.007	0	30.7396	16.9951	8	19	7	1	406	46.62	6.16		97.8	103.8	98.4	5.05	2.03	3.09	102.3	98.5	92.5	102.4	102.7	106.2	95.2	98.8	101.3	1.154	38.9158	8
Q12905	Interleukin enhancer-binding factor 2	1.137	1.006	0	17.8565	17.6923	6	8	6	1	390	43.035	5.26		95.4	108.5	96.1	2.02	1.98	3.24	97.1	95.8	93.3	110.4	106.2	109	92.5	98	97.7	0.931	19.3777	6
Q93062	RNA-binding protein with multiple splicing	1.004	1.006	0	9.40711	16.8367	3	4	3	1	196	21.788	8.07		99.7	100	100.3	5.22	8.89	3.68	96	103.3		106.3	93.7		97.7	102.9		0.874	10.4422	3
P21281	V-type proton ATPase subunit B, brain isoform	1.038	1.006	0	17.1145	8.02348	4	8	4	1	511	56.465	5.81		98.6	102.3	99.2	1.9	3.7	3.21	99.9	99.4	96.4	97.9	104.8	104.1	102.2	95.9	99.5	0.468	17.0244	4
P49327	Fatty acid synthase	1.033	1.006	0	30.9934	4.3409	9	14	9	1	2511	273.254	6.44		98.7	102	99.3	5.31	3.92	4.03	94.4	104.6	97.1	101.6	98.2	106.1	103.9	97.3	96.7	0.162	23.1256	9
P61247	40S ribosomal protein S3a	1.018	1.006	0	33.5042	26.8939	9	52	9	1	264	29.926	9.73		99.2	101	99.8	1.39	1.98	1.83	98.2	98.6	100.8	103.3	99.5	100.3	98.5	101.9	99	3.281	115.793	9
Q27J81	Inverted formin-2	1.087	1.006	0	14.8935	5.60448	5	8	5	1	1249	135.54	5.38		97	105.5	97.6	1.69	11.53	11.44	98.9	96.2	95.9	97.5	99.4	119.5	103.6	104.4	84.7	0.204	7.32769	5
P12814	Alpha-actinin-1	1.008	1.006	0	252.448	49.2152	40	626	27	1	892	102.993	5.41		99.5	100.3	100.1	1.42	1.26	0.91	97.9	100.6	100.1	101.3	98.9	100.8	100.8	100.5	99.1	7.929	1429.77	40
Q99436	Proteasome subunit beta type-7	1.079	1.006	0	17.8413	14.4404	4	13	4	1	277	29.946	7.68		97.2	105	97.8	2	4.67	3.07	95.1	97.7	98.9	110	104.6	100.2	94.9	97.7	100.9	0.931	33.796	4
P68366	Tubulin alpha-4A chain	1.089	1.006	0	135.195	45.7589	16	274	2	1	448	49.892	5.06		96.9	105.5	97.5	0.38	1.64	1.51	97.4	96.8	96.6	104.4	104.7	107.5	98.3	98.4	95.8	15.156	888.886	16
P14625	Endoplasmin	1.076	1.006	0	228.705	46.5753	38	439	37	1	803	92.411	4.84		97.3	104.8	97.9	0.54	0.33	0.63	97.7	96.7	97.6	104.4	104.7	105.1	97.9	98.5	97.3	12.111	1031.56	38
Q9Y5Z4	Heme-binding protein 2	1.032	1.006	0	11.4264	12.1951	2	5	2	1	205	22.861	4.63		98.7	101.9	99.3	2.73	0.48	3.21		96.8	100.7		101.6	102.3		101.6	97.1	1.512	8.84605	2
Q9NRV9	Heme-binding protein 1	1.051	1.006	0	19.2629	28.5714	5	14	5	1	189	21.084	5.8		98.2	103.1	98.7	0.49	1.94	1.71	97.6	98.5	98.3	104.3	100.8	104.2	98.1	100.6	97.4	1.424	29.6055	5
Q9Y262	Eukaryotic translation initiation factor 3 subunit L	1.064	1.006	0	26.6764	14.1844	7	16	7	1	564	66.684	6.34		97.7	104	98.3	1.96	3.14	4.02	96.2	97.1	99.9	106.4	100.3	105.3	97.4	102.6	94.8	0.874	39.0982	7
P05091	Aldehyde dehydrogenase, mitochondrial	1.056	1.006	0	32.5695	15.2805	8	18	7	1	517	56.346	7.05		98	103.5	98.5	2.57	3.78	1.42	98.3	100.3	95.3	103.2	99.7	107.5	98.5	100	97.2	1.276	38.8192	8
O00232	26S proteasome non-ATPase regulatory subunit 12	1.087	1.006	0	19.3155	11.4035	5	13	5	1	456	52.871	7.65		97	105.4	97.6	6.27	1.71	4.97	96.8	103.2	91.1	106.8	103.4	106.1	96.4	93.4	102.9	0.501	14.5992	5
P62701	40S ribosomal protein S4, X isoform	1.094	1.005	0	39.1796	32.6996	9	45	6	1	263	29.579	10.15		96.8	105.9	97.3	1.09	2.03	1.49	97.6	97.2	95.6	105.8	103.8	108.1	96.6	99	96.3	3.467	97.2701	9
O94905	Erlin-2	1.088	1.005	0	25.7947	16.8142	6	15	4	1	339	37.815	5.62		97	105.5	97.5	5.7	4.48	0.99	97.8	102.1	91.1	105.4	100.8	110.3	96.8	97.1	98.6	1.154	32.5241	6
Q9NQ48	Leucine zipper transcription factor-like protein 1	1.087	1.005	0.00380068	4.03046	5.35117	2	2	2	1	299	34.571	5.36		97	105.4	97.5	8.75	4.06	4.32	103	91		102.4	108.5		94.6	100.5		0.311	3.53488	2
P62266	40S ribosomal protein S23	0.985	1.005	0	10.8317	15.3846	2	5	2	1	143	15.798	10.49		100.3	98.8	100.8	3.87	1.64	2.4	96.1	103.7	101.2	100.7	97.9	97.9	103.2	98.4	100.9	0.778	17.957	2
P07099	Epoxide hydrolase 1	1.069	1.005	0	23.8245	15.6044	7	21	7	1	455	52.915	7.25		97.6	104.3	98.1	0.66	0.55	1.24	96.8	98	97.9	103.7	104.7	104.7	99.5	97.4	97.4	1.031	40.4985	7
P62244	40S ribosomal protein S15a	1.068	1.005	0	8.51179	18.4615	3	20	3	1	130	14.83	10.13		97.6	104.3	98.1	0.85	0.6	0.55	96.8	98.5	97.6	104.5	103.6	104.8	98.7	98	97.7	0.874	38.7354	3
Q5XKP0	MICOS complex subunit MIC13	1.064	1.005	0.0026178	4.48694	11.8644	2	5	2	1	118	13.079	9.42		97.8	104	98.2	2.84	1.37	1.37		95.8	99.7		105	103		99.2	97.3	0.931	11.6527	2
P25705	ATP synthase subunit alpha, mitochondrial	1.094	1.005	0	118.346	41.2297	21	166	21	1	553	59.714	9.13		96.8	105.9	97.3	1.38	2.36	1.33	98.2	96.8	95.5	103	106.9	107.8	98.8	96.4	96.7	5.469	437.534	21
O14773	Tripeptidyl-peptidase 1	1.065	1.005	0	8.39263	4.97336	3	5	3	1	563	61.21	6.48		97.7	104.1	98.2	1.16	1.52	0.46		96.9	98.5		105.2	103		97.9	98.5	0.304	11.1764	3
O60749	Sorting nexin-2	1.008	1.005	0	31.8821	17.341	9	18	8	1	519	58.435	5.12		99.6	100.4	100	3.34	1.65	2.57	99.3	96.4	103.1	101.9	100.6	98.6	98.8	103	98.3	1.154	37.9687	9
P00505	Aspartate aminotransferase, mitochondrial	1.074	1.004	0	37.5391	25.5814	12	24	12	1	430	47.487	9.01		97.4	104.7	97.9	0.74	1.94	2.2	97.2	98.3	96.9	102.4	105.2	106.4	100.4	96.5	96.8	1.593	51.2362	12
P13804	Electron transfer flavoprotein subunit alpha, mitochondrial	1.09	1.004	0	23.5716	19.8198	5	12	5	1	333	35.058	8.38		97	105.7	97.4	1.63	0.49	2.13	96.2	98.8	95.9	105.6	106.2	105.1	98.2	95	99	1.015	30.4078	5
P35613	Basigin	0.974	1.004	0	13.1604	8.83117	4	9	4	1	385	42.174	5.66		100.7	98.1	101.2	2.61	2.35	0.32	102.6	98.9		96.5	99.7		100.9	101.4		0.585	14.8205	4
P42226	Signal transducer and activator of transcription 6	1.064	1.004	0.0117736	3.22068	1.88902	2	3	2	1	847	94.075	6.23		97.8	104	98.2	2.63	0.82	1.74	96		99.6	104.6		103.4	99.4		97	0.122	2.08784	2
Q10471	Polypeptide N-acetylgalactosaminyltransferase 2	1.04	1.004	0.00138568	5.14583	2.8021	2	4	2	1	571	64.691	8.35		98.6	102.5	99	13.13	14.98	2.44	107.7	89.4		91.6	113.3		100.7	97.3		0.136	4.24093	2
P10809	60 kDa heat shock protein, mitochondrial	1.085	1.004	0	106.771	37.3473	18	149	18	1	573	61.016	5.87		97.1	105.4	97.5	0.9	0.37	0.65	97.9	97.3	96.2	105.3	105	105.8	96.8	97.7	98	4.623	393.026	18
P62249	40S ribosomal protein S16	1.099	1.004	0	39.1099	50.6849	9	42	9	1	146	16.435	10.21		96.7	106.2	97.1	0.98	1.6	0.89	97.4	95.6	97.1	105.6	108.1	104.9	97	96.3	98	11.115	100.203	9
P06737	Glycogen phosphorylase, liver form	1.043	1.004	0	25.183	9.4451	9	20	5	1	847	97.087	7.17		98.5	102.7	98.9	1.13	3.43	2.44	99.2		97.7	100.2		105.2	100.6		97.1	0.487	41.0935	9
P61204	ADP-ribosylation factor 3	1.043	1.004	0	25.1931	38.1215	5	23	3	1	181	20.588	7.43		98.5	102.7	98.8	2.78	4.2	1.68	96.5	97.3	101.6	105.2	105.2	97.7	98.3	97.5	100.7	2.162	57.2669	5
P09972	Fructose-bisphosphate aldolase C	1.074	1.004	0	34.3017	12.3626	5	110	1	1	364	39.431	6.87		97.5	104.7	97.9	1.32	1.23	0.58	96.1	97.7	98.7	106.1	103.9	104	97.8	98.5	97.4	1.228	260.218	5
Q02978	Mitochondrial 2-oxoglutarate/malate carrier protein	1.151	1.004	0.00100251	6.95463	5.41401	2	7	2	1	314	34.04	9.91		95.1	109.5	95.5	2.69	1.16	3.48	97.2	95.7	92.3	109	110.9	108.5	93.7	93.4	99.3	0.245	12.9394	2
Q02818	Nucleobindin-1	0.963	1.004	0	50.8396	25.1627	13	32	13	1	461	53.846	5.25		101.1	97.4	101.5	4.2	5.65	2.61	101.6	96.6	105.1	93.9	103.7	94.6	104.5	99.6	100.3	2.162	60.7702	13
P14550	Aldo-keto reductase family 1 member A1	1.057	1.004	0	41.9829	35.6923	12	52	11	1	325	36.55	6.79		98	103.6	98.4	0.79	1.16	0.74	98.9	97.5	97.7	102.6	104.9	103.3	98.5	97.6	99	3.217	80.0917	12
P00367	Glutamate dehydrogenase 1, mitochondrial	1.066	1.004	0	54.5485	20.4301	12	53	12	1	558	61.359	7.8		97.7	104.2	98.1	0.8	1.69	1.29	98.5	97	97.7	102.2	104.8	105.5	99.3	98.2	96.8	1.61	130.442	12
P07384	Calpain-1 catalytic subunit	1.053	1.004	0	55.1571	18.4874	15	48	13	1	714	81.838	5.67		98.1	103.3	98.5	1.22	0.94	1.04	99.5	97.5	97.4	102.6	104.5	102.9	97.8	98	99.7	1.54	95.8898	15
P62879	Guanine nucleotide-binding protein G(I)/G(S)/G(T) subunit beta-2	1.06	1.003	0	30.8065	17.3529	6	34	3	1	340	37.307	6		97.9	103.8	98.3	0.76	1.09	0.79	98.8	97.7	97.3	102.7	104.9	103.8	98.6	97.4	98.9	2.162	80.6561	6
O75608	Acyl-protein thioesterase 1	1.022	1.003	0	8.77555	12.1739	3	6	3	1	230	24.653	6.77		99.2	101.3	99.5	1.77	0.06	1.83		100.4	97.9		101.4	101.3		98.2	100.8	0.701	8.25787	3
P21796	Voltage-dependent anion-selective channel protein 1	1.121	1.003	0	85.6188	49.8233	10	92	10	1	283	30.754	8.54		96	107.7	96.3	1.41	1.31	0.45	96.8	96.8	94.4	107.3	106.5	109.2	95.9	96.8	96.3	7.799	270.025	10
P59998	Actin-related protein 2/3 complex subunit 4	1.014	1.003	0	20.2952	22.619	4	26	4	1	168	19.654	8.43		99.4	100.8	99.8	0.61	0.16	0.69	99.9	99.7	98.7	101	100.7	100.8	99.1	99.7	100.5	1.894	58.1673	4
Q9BQE3	Tubulin alpha-1C chain	1.123	1.003	0	149.05	50.7795	19	350	2	1	449	49.863	5.1		96	107.7	96.3	1.26	1.27	0.18	95.8	97.3	94.9	107.9	106.3	109	96.3	96.4	96.1	22.714	1121.66	19
P62277	40S ribosomal protein S13	1.12	1.003	0	19.542	37.0861	6	22	6	1	151	17.212	10.54		96.1	107.6	96.4	2.88	1.14	1.85	93.6	99.1	95.5	108.1	106.2	108.5	98.3	94.8	96	3.329	50.3828	6
Q14240	Eukaryotic initiation factor 4A-II	1.066	1.003	0	56.1362	27.2727	9	43	2	1	407	46.373	5.48		97.7	104.2	98.1	1.4	0.89	0.95	99.1	97.7	96.4	103.2	105	104.5	97.7	97.4	99.1	2.162	115.552	9
Q16555	Dihydropyrimidinase-related protein 2	1.079	1.003	0	95.6426	33.042	14	148	12	1	572	62.255	6.38		97.3	105	97.6	0.41	1.33	1.04	97.8	97	97.2	103.5	106.3	105.2	98.7	96.7	97.6	3.146	464.963	14
P08133	Annexin A6	1.073	1.003	0	115.018	32.6895	26	164	26	1	673	75.826	5.6		97.5	104.7	97.8	1.65	1.71	0.62	99.3	96.9	96.3	102.6	106	105.4	98	97.1	98.3	3.169	385.268	26
P41091	Eukaryotic translation initiation factor 2 subunit 3	1.061	1.003	0	27.5963	19.0678	8	18	8	1	472	51.077	8.4		97.9	103.9	98.2	2.65	2.44	0.62	99.6	94.9	99.2	101.7	106.7	103.3	98.7	98.4	97.5	1.371	36.7272	8
O75436	Vacuolar protein sorting-associated protein 26A	1.052	1.002	0	15.7184	15.9021	4	11	3	1	327	38.146	6.57		98.2	103.3	98.5	4.17	1.74	2.34	102.9	96.7	95.1	101.3	104	104.6	95.9	99.3	100.2	0.688	25.2311	4
O43865	S-adenosylhomocysteine hydrolase-like protein 1	1.126	1.002	0	21.797	13.2075	7	13	7	1	530	58.913	6.89		95.9	108	96.1	0.28	3.05	3.18	96.2	95.6	95.9	105.9	111.8	106.2	98	92.6	97.8	0.585	27.6814	7
P11142	Heat shock cognate 71 kDa protein	1.053	1.002	0	182.383	49.0712	27	288	18	1	646	70.854	5.52		98.2	103.4	98.4	2.29	2.55	0.73	97.9	100.6	96.1	104.5	100.4	105.3	97.6	99	98.6	13.251	791.988	27
Q15286	Ras-related protein Rab-35	1.165	1.002	0	27.8543	24.8756	5	45	3	1	201	23.011	8.29		94.7	110.4	94.9	1.3	0.43	0.79	95.6	93.9		110	110.7		94.4	95.4		1.929	124.443	5
Q9UHG3	Prenylcysteine oxidase 1	1.127	1.002	0	18.11	10.6931	5	23	5	1	505	56.604	6.18		95.9	108	96.1	1.53	1.66	1.46	95.1	95	97.6	107.3	110.1	106.7	97.6	94.9	95.7	0.61	31.3879	5
O15523	ATP-dependent RNA helicase DDX3Y	1.081	1.002	0	29.5993	12.2727	8	14	8	1	660	73.108	7.55		97.3	105.2	97.5	3.43	3.83	2.66	97.8	100.4	93.8	101.8	104.1	109.7	100.4	95.5	96.6	0.688	27.6677	8
P11279	Lysosome-associated membrane glycoprotein 1	1.008	1.001	0	21.3358	10.5516	4	19	4	1	417	44.854	8.75		99.7	100.5	99.8	2.5	3.15	1.02	102.4	97.6	99	96.8	102.3	102.3	100.7	100.1	98.7	0.823	47.5895	4
Q9H4A4	Aminopeptidase B	1.051	1.001	0	21.4062	13.2308	6	19	6	1	650	72.549	5.74		98.3	103.3	98.4	2.11	4.08	3.49	96.5	100.6	97.8	108	101.8	100	95.5	97.6	102.2	0.468	34.5181	6
O75947	ATP synthase subunit d, mitochondrial	1.109	1.001	0	22.825	30.4348	5	24	5	1	161	18.479	5.3		96.5	107	96.6	1.23	2.34	1.52	97.8	95.6	95.9	104.5	109.5	106.9	97.7	94.9	97.1	2.511	46.4523	5
Q13561	Dynactin subunit 2	1.05	1.001	0	25.3517	14.2145	5	18	5	1	401	44.204	5.21		98.3	103.3	98.4	1.47	5.07	4.62	98.2	99.8	96.9	98.6	102.2	108.9	103.2	98	94.1	0.817	35.444	5
Q14699	Raftlin	1.038	1.001	0	29.8357	16.09	9	18	9	1	578	63.106	5.67		98.7	102.5	98.8	0.83	3.78	3.76	97.9	99.6	98.6	106.1	103	98.4	96	97.4	103	0.951	28.4299	9
Q15435	Protein phosphatase 1 regulatory subunit 7	1.07	1.001	0	12.8869	8.61111	3	7	3	1	360	41.539	4.91		97.7	104.5	97.8	1.24	4.45	3.52	98.5		96.8	101.2		107.8	100.2		95.4	0.551	9.41678	3
P53618	Coatomer subunit beta	1.028	1.001	0	36.546	10.4932	10	26	10	1	953	107.074	6.05		99	101.8	99.1	0.72	2.3	2.62	98.3	99.1	99.7	102.5	99.2	103.7	99.1	101.7	96.5	0.559	51.8054	10
P56545	C-terminal-binding protein 2	0.987	1.001	0	9.20007	7.64045	4	9	4	1	445	48.914	6.95		100.4	99.1	100.5	10.54	2.47	9.14	95.8	92.9	112.5	97.8	101.9	97.6	106.4	105.2	89.9	0.445	12.731	4
Q15019	Septin-2	1.051	1.001	0	51.9663	33.241	11	59	11	1	361	41.461	6.6		98.3	103.3	98.4	1.09	1.34	2.5	99	97.1	98.8	104.3	101.7	104	96.7	101.2	97.2	3.642	144.337	11
P00403	Cytochrome c oxidase subunit 2	1.104	1.001	0	9.21455	10.5727	3	10	3	1	227	25.548	4.82		96.6	106.7	96.7	2.56	1.96	0.71	95.4	95	99.5	108.3	107.5	104.3	96.4	97.5	96.2	1.154	24.4637	3
P62913	60S ribosomal protein L11	1.03	1.001	0	24.1669	28.6517	5	22	5	1	178	20.24	9.6		99	101.9	99.1	1.79	3	2	101	98.1	97.8	99	105.1	101.8	100	96.8	100.4	4.995	51.6976	5
Q08211	ATP-dependent RNA helicase A	1.111	1.001	0	53.5355	10.7874	12	25	12	1	1270	140.869	6.84		96.4	107.1	96.5	3.33	2.33	2.2	99.9	95.6	93.7	104.5	109.4	107.4	95.6	94.9	98.9	0.557	53.6127	12
P10768	S-formylglutathione hydrolase	1.099	1	0	17.8956	12.766	4	23	4	1	282	31.442	7.02		96.8	106.4	96.8	1.95	1.28	1.27	97.3	98.4	94.7	105.1	106.2	107.8	97.6	95.4	97.5	1.371	37.8446	4
P50502	Hsc70-interacting protein	1.038	1	0	17.7579	11.3821	4	17	4	1	369	41.305	5.27		98.7	102.5	98.8	4.03	5.31	6.63	95.6	97.4	103.2	107.3	96.6	103.5	97	106	93.3	0.896	31.6174	4
P04844	Dolichyl-diphosphooligosaccharide--protein glycosyltransferase subunit 2	1.039	1	0	38.7602	10.7765	6	28	6	1	631	69.241	5.69		98.7	102.6	98.7	1.03	1.7	1.72	97.5	99.4	99.2	103.1	100.6	104	99.4	100	96.8	0.951	89.648	6
P01116	GTPase KRas	1.027	1	0	14.3463	15.873	3	8	3	1	189	21.642	6.77		99.1	101.8	99.1	4.01	2.89	1.93	94.9	99.5	102.9	105.2	100	100.2	99.9	100.5	96.9	1.31	20.3472	3
P54819	Adenylate kinase 2, mitochondrial	1.004	1	0	22.2416	18.41	5	17	5	1	239	26.461	7.81		99.9	100.3	99.9	4.3	3.71	0.58	97.4	97.4	104.8	102.4	102.5	96	100.3	100.1	99.2	1.581	42.436	5
Q99623	Prohibitin-2	1.113	1	0	50.9774	36.1204	13	49	13	1	299	33.276	9.83		96.4	107.3	96.3	2.08	1.44	0.5	98.5	94.5	96.1	105.7	108.8	107.3	95.8	96.7	96.5	3.125	105.148	13
P07203	Glutathione peroxidase 1	1.106	1	0	17.9448	18.2266	3	16	3	1	203	22.075	6.55		96.6	106.9	96.6	3.49	3.56	2.09	93.2	100	96.5	108.9	102.5	109.2	97.9	97.5	94.2	1.61	37.8363	3
P46940	Ras GTPase-activating-like protein IQGAP1	1.063	1	0	230.627	32.2269	45	215	45	1	1657	189.134	6.48		97.9	104.1	97.9	1.41	1.79	0.53	99.4	97.7	96.7	102.3	104.2	106	98.3	98.1	97.3	3.386	478.971	45
Q9BWM7	Sideroflexin-3	1.037	1	0	20.2488	16.1994	4	11	3	1	321	35.481	9.1		98.8	102.5	98.8	8.81	9.32	1.52	101.1	106.1	89.2	98.5	95.5	113.4	100.4	98.4	97.5	0.73	24.3015	4
P51572	B-cell receptor-associated protein 31	1.036	1	0	46.5558	32.5203	10	44	10	1	246	27.974	8.44		98.8	102.4	98.8	1.49	1.25	0.21	100.1	99.2	97.2	101.4	102	103.8	98.6	98.8	99	5.494	110.049	10
P28074	Proteasome subunit beta type-5	1.129	0.999	0	23.1934	26.2357	7	9	7	1	263	28.462	6.92		95.9	108.3	95.8	2.63	0.6	2.77	93	96.9	97.8	108.3	107.6	108.9	98.6	95.5	93.3	1.581	20.091	7
Q05707	Collagen alpha-1(XIV) chain	1.146	0.999	0	46.2412	8.18486	15	24	15	1	1796	193.394	5.3		95.4	109.3	95.3	2.33	1.74	0.83	95.5	97.5	93.1	110	107.2	110.8	94.5	95.3	96.1	0.468	44.709	15
P35270	Sepiapterin reductase	1.033	0.999	0.00138568	6.10657	7.27969	2	2	2	1	261	28.031	8.05		98.9	102.2	98.9	1.12	4.76	3.8	98.2	99.7		105.6	98.8		96.2	101.5		0.292	4.2709	2
P62280	40S ribosomal protein S11	1.004	0.999	0	36.8687	48.7342	9	55	9	1	158	18.419	10.3		99.9	100.3	99.8	0.67	1.99	1.36	99.4	99.6	100.7	102	100.8	98.1	98.5	99.6	101.2	14.849	69.8986	9
P78371	T-complex protein 1 subunit beta	1.034	0.999	0	63.1998	32.7103	16	42	16	1	535	57.452	6.46		98.9	102.3	98.8	1.85	0.96	1.24	97.4	101	98.4	102.4	101.3	103.2	100.2	97.8	98.4	2.162	96.6333	16
Q9Y3I0	RNA-splicing ligase RtcB homolog	1.09	0.999	0	30.8346	16.6337	8	24	8	1	505	55.175	7.23		97.1	105.9	97	1.12	2.76	1.89	97.8	97.8	95.9	104.2	104.1	109.2	98	98.1	94.9	1.154	39.5999	8
P11766	Alcohol dehydrogenase class-3	1.008	0.998	0	38.2357	25.4011	9	60	9	1	374	39.698	7.49		99.8	100.6	99.6	0.77	0.73	0.35	99.5	100.7	99.2	101.2	99.8	100.8	99.3	99.6	100	2.34	145.771	9
P62263	40S ribosomal protein S14	0.953	0.998	0	20.917	29.8013	4	18	4	1	151	16.263	10.05		101.7	96.9	101.5	5.42	6.15	1.44	99.2	97.8	108	97.9	102.2	90.4	102.9	100	101.6	4.179	36.645	4
P36957	Dihydrolipoyllysine-residue succinyltransferase component of 2-oxoglutarate dehydrogenase complex, mitochondrial	1.085	0.998	0	41.8681	26.0486	10	35	10	1	453	48.724	8.95		97.3	105.6	97.1	2.25	2.17	0.25	96.6	99.7	95.5	106.6	103	107.2	96.8	97.3	97.2	2.162	89.4336	10
P54886	Delta-1-pyrroline-5-carboxylate synthase	1.025	0.998	0	29.3037	11.195	10	18	10	1	795	87.248	7.12		99.2	101.7	99.1	9.02	4.22	4.77	109.5	95.3	92.9	96.8	104.2	104.2	93.8	100.5	102.9	0.585	33.4701	10
Q15404	Ras suppressor protein 1	1.041	0.998	0	25.0606	21.2996	6	25	6	1	277	31.521	8.65		98.7	102.8	98.5	2.66	2.76	1.84	96.1	98.6	101.3	103.9	104.9	99.6	100	96.5	99.1	1.955	58.3698	6
Q13155	Aminoacyl tRNA synthase complex-interacting multifunctional protein 2	1.086	0.998	0	19.8338	16.875	5	9	5	1	320	35.326	8.22		97.3	105.6	97.1	2.5	2.09	2	99.9	97	95	104.9	103.9	108.1	95.2	99.1	96.9	0.995	19.1663	5
O75915	PRA1 family protein 3	1.072	0.997	0	16.9238	23.4043	4	26	4	1	188	21.6	9.77		97.8	104.7	97.5	0.51	1.11	1.47	97.6	98.3	97.3	103.4	105.5	105.3	99	96.1	97.4	5.813	73.6087	4
Q6YN16	Hydroxysteroid dehydrogenase-like protein 2	1.024	0.997	0	13.976	8.61244	4	9	4	1	418	45.366	7.99		99.3	101.7	99	8.38	4.58	3.71	107.2	100.1	90.6	97.4	101	106.6	95.4	98.9	102.8	0.389	17.2416	4
Q9UJU6	Drebrin-like protein	1.073	0.997	0	25.2478	13.4884	6	13	6	1	430	48.178	5.05		97.7	104.8	97.5	4.18	4.08	3.3	98.3	93.4	101.5	100.9	109.4	104.2	100.8	97.2	94.4	1.089	24.4016	6
P40926	Malate dehydrogenase, mitochondrial	1.096	0.997	0	109.259	53.8462	16	171	16	1	338	35.481	8.68		97	106.3	96.7	0.82	0.94	0.69	97.9	96.7	96.4	105.6	105.9	107.5	96.5	97.5	96.2	9	380.004	16
P29558	RNA-binding motif, single-stranded-interacting protein 1	1.039	0.997	0	11.5228	9.85222	3	5	3	1	406	44.477	8.79		98.8	102.7	98.5	8.49	7.6	0.59	92.9		104.7	108.2		97.2	98.9		98.1	0.501	13.7977	3
P46063	ATP-dependent DNA helicase Q1	1.049	0.997	0	46.7172	23.4206	14	31	14	1	649	73.41	7.88		98.5	103.3	98.2	4.67	3.77	0.73	94.7	103.6	97.1	106.4	98.9	104.6	98.9	97.5	98.3	1.424	57.6106	14
Q96TA1	Protein Niban 2	1.053	0.997	0	58.8939	18.2306	15	58	15	1	746	84.085	6.19		98.4	103.6	98.1	0.37	0.75	0.64	98.6	98.6	97.9	103.9	102.7	104.1	97.5	98.7	97.9	1.512	124.937	15
Q16836	Hydroxyacyl-coenzyme A dehydrogenase, mitochondrial	1.094	0.997	0	8.562	7.32484	3	6	3	1	314	34.272	8.85		97.1	106.2	96.8	5.69	8.46	3.57	101	93.2		99.8	112.5		99.2	94.3		0.413	10.9275	3
P18621	60S ribosomal protein L17	1.028	0.997	0	26.0565	26.087	5	39	4	1	184	21.383	10.17		99.2	102	98.9	5.01	1.94	3.06	93.7	100.3	103.5	104.2	101.2	100.5	102.1	98.4	96.1	3.329	99.7434	5
P61619	Protein transport protein Sec61 subunit alpha isoform 1	1.034	0.997	0	22.3666	9.87395	5	23	5	1	476	52.231	8.06		99	102.3	98.7	1.71	1.26	0.71	97.1	100.1	99.8	103.7	102	101.2	99.2	97.9	98.9	1.239	47.0775	5
P00558	Phosphoglycerate kinase 1	1.053	0.997	0	119.829	52.0384	21	182	18	1	417	44.586	8.1		98.4	103.6	98	0.82	0.53	0.3	99.2	97.6	98.3	103	104	103.8	97.8	98.4	97.9	7.577	501.419	21
P07900	Heat shock protein HSP 90-alpha	1.067	0.997	0	180.465	39.4809	26	291	13	1	732	84.607	5.02		97.9	104.5	97.6	0.14	0.35	0.32	97.9	97.8	98.1	104.1	104.8	104.5	98	97.4	97.5	7.483	669.371	26
Q86Y82	Syntaxin-12	1.056	0.997	0	16.7654	23.5507	6	8	6	1	276	31.622	5.59		98.3	103.8	97.9	7.35	4.56	2.69	95.9	106.4	92.5	104.6	98.7	108.1	99.5	94.9	99.4	1.371	16.8149	6
Q9P0M6	Core histone macro-H2A.2	1.076	0.997	0	13.9633	10.4839	4	10	3	1	372	40.033	9.69		97.7	105	97.3	8.19	4.88	2.95	103.3	92		101.4	108.7		95.3	99.4		0.624	13.3534	4
P62316	Small nuclear ribonucleoprotein Sm D2	1.104	0.997	0	19.2194	39.8305	5	14	5	1	118	13.518	9.91		96.8	106.8	96.4	1.87	1.72	2.81	97.2	98.3	94.8	108.9	105.5	106	93.9	96.2	99.3	3.642	28.6538	5
Q13492	Phosphatidylinositol-binding clathrin assembly protein	1.075	0.996	0	17.8283	6.90184	6	11	6	1	652	70.71	7.9		97.7	105	97.3	2.61	4.16	2.08	94.8	98.8	99.5	110	102	103	95.2	99.3	97.5	0.638	23.9187	6
O75367	Core histone macro-H2A.1	1.115	0.996	0	39.2502	20.1613	8	30	7	1	372	39.592	9.79		96.4	107.5	96.1	3.55	3.25	2.36	92.8	99.6	96.8	111.4	106.4	104.7	95.8	94	98.5	3.281	59.4121	8
P13639	Elongation factor 2	1.058	0.996	0	131.64	33.2168	28	174	27	1	858	95.277	6.83		98.2	103.9	97.8	1	1.66	1.26	99.3	97.3	98.1	102.1	104.2	105.5	98.6	98.4	96.4	3.642	426.93	28
P30086	Phosphatidylethanolamine-binding protein 1	1.079	0.996	0	44.7819	49.1979	7	99	7	1	187	21.044	7.53		97.6	105.3	97.2	0.34	0.55	0.68	97.5	98	97.3	104.6	105.4	105.7	97.9	96.7	96.9	7.254	269.372	7
O75828	Carbonyl reductase [NADPH] 3	1.066	0.996	0	30.2308	27.0758	7	21	5	1	277	30.831	6.18		98	104.5	97.6	1.03	0.41	0.95	99.1	97.1	97.7	104.4	104.9	104.1	96.5	98	98.2	1.404	43.804	7
Q15382	GTP-binding protein Rheb	1	0.995	0	9.9999	13.0435	3	7	3	1	184	20.485	5.92		100.2	100.1	99.7	5.64	3.3	2.35	104.2		96.2	97.8		102.5	98		101.4	1.154	9.54985	3
P60903	Protein S100-A10	1.143	0.995	0	21.897	26.8041	4	96	4	1	97	11.196	7.37		95.6	109.2	95.1	1.36	0.47	0.84	94.1	96.4	96.3	109.8	108.9	109	96.1	94.7	94.7	14.849	226.123	4
P00338	L-lactate dehydrogenase A chain	1.068	0.995	0	78.0514	37.6506	12	181	10	1	332	36.665	8.27		97.9	104.6	97.5	0.7	1.19	0.71	98.2	98.5	97.2	103.7	104.1	106	98.2	97.4	96.8	4.248	474.224	12
P61026	Ras-related protein Rab-10	1.043	0.995	0	36.3207	44	9	65	6	1	200	22.527	8.38		98.7	103	98.3	1.3	0.86	2.14	99.6	97.3	99.4	103.9	102.2	102.9	96.5	100.6	97.7	3.437	163.588	9
P23284	Peptidyl-prolyl cis-trans isomerase B	1.071	0.995	0	61.5104	56.9444	13	205	12	1	216	23.728	9.41		97.9	104.8	97.3	0.64	0.46	0.63	98.4	97.2	98.1	104.3	104.9	105.2	97.4	97.9	96.7	12.335	379.987	13
Q99873	Protein arginine N-methyltransferase 1	1.093	0.994	0	22.4482	14.2857	5	13	5	1	371	42.434	5.35		97.2	106.2	96.6	7.1	11.33	5.42	100.4	89.2	101.8	102	119.8	96.9	97.6	91	101.3	1.239	15.2631	5
Q92841	Probable ATP-dependent RNA helicase DDX17	1.052	0.994	0	65.3379	18.3813	12	56	6	1	729	80.222	8.27		98.5	103.6	97.9	0.61	0.99	0.63	98.2	98	99.2	103.3	104.7	102.7	98.4	97.2	98.1	1.661	117.43	12
Q14019	Coactosin-like protein	0.997	0.994	0	32.1607	54.2254	7	49	7	1	142	15.935	5.67		100.3	100	99.7	1.03	0.9	1.7	99.4	101.4	100	99	100.3	100.8	101.6	98.3	99.2	6.943	118.769	7
P14927	Cytochrome b-c1 complex subunit 7	1.03	0.994	0	17.4375	28.8288	4	16	4	1	111	13.522	8.78		99.2	102.2	98.6	1.51	2.05	2.83	98.7	100.9	98	104.3	102.1	100.2	97	97	101.8	4.623	25.7695	4
P49189	4-trimethylaminobutyraldehyde dehydrogenase	1.065	0.994	0	45.3662	19.0283	9	35	9	1	494	53.767	5.87		98.1	104.4	97.5	1.05	1.11	0.94	98.3	99	96.9	103.2	104.4	105.6	98.4	96.6	97.5	2.03	65.1058	9
O60814	Histone H2B type 1-K	1.162	0.994	0	59.8749	57.9365	9	196	4	1	126	13.882	10.32		95	110.5	94.5	2.25	1.92	1.51	93.5	97.5	94.1	110.4	108.4	112.6	96.1	94.1	93.3	27.48	561.819	9
P52272	Heterogeneous nuclear ribonucleoprotein M	1.047	0.994	0	43.1913	11.9178	11	32	11	1	730	77.464	8.7		98.7	103.3	98.1	1.56	1.47	1.68	96.9	99.1	99.9	104.4	101.5	103.9	98.6	99.4	96.2	0.874	70.9301	11
Q02790	Peptidyl-prolyl cis-trans isomerase FKBP4	1.048	0.994	0	17.5168	15.6863	6	10	6	1	459	51.772	5.43		98.6	103.4	98	3.73	2.62	1.72	94.4	100.1	101.3	105.9	103.6	100.5	99.6	96.3	98.2	0.562	14.3425	6
P05141	ADP/ATP translocase 2	1.037	0.994	0	49.816	28.8591	10	68	2	1	298	32.831	9.69		99	102.6	98.4	3.68	2.64	1.26	98.3	102.9	95.7	103.9	99.5	104.5	97.8	97.6	99.8	4.78	148.407	10
P45880	Voltage-dependent anion-selective channel protein 2	1.09	0.994	0	53.923	44.898	9	76	9	1	294	31.547	7.56		97.3	106.1	96.7	0.48	0.45	0.29	96.9	97.1	97.8	106.6	105.9	105.7	96.5	97	96.5	3.437	194.854	9
Q16401	26S proteasome non-ATPase regulatory subunit 5	0.986	0.994	0.00100251	7.22148	4.56349	3	4	3	1	504	56.16	5.48		100.7	99.3	100	2.92	3.1	0.14	98.6	102.8		101.4	97.1		99.9	100.1		0.241	8.75583	3
P52788	Spermine synthase	1.005	0.993	0.00100251	6.66774	4.64481	2	4	2	1	366	41.242	5.02		100	100.6	99.4	0.09	0.53	0.44		100.1	100		100.2	101		99.7	99.1	0.222	9.20315	2
P49411	Elongation factor Tu, mitochondrial	1.056	0.993	0	53.464	28.0973	11	35	11	1	452	49.51	7.61		98.4	103.9	97.7	1.6	0.17	1.43	99.1	96.6	99.5	103.8	104.1	103.7	97.1	99.3	96.8	1.371	98.0512	11
P48047	ATP synthase subunit O, mitochondrial	1.087	0.993	0	35.5527	44.1315	8	21	8	1	213	23.263	9.96		97.4	105.9	96.7	2.66	4.35	2.58	100.4	96.1	95.7	100.9	110	106.8	98.7	93.9	97.5	5.105	54.0777	8
P05388	60S acidic ribosomal protein P0	1.047	0.993	0	39.0987	21.4511	6	37	6	1	317	34.252	5.97		98.7	103.3	98	3.6	3.39	0.12	95	102.1	99	106.9	99.9	103.2	98.1	98	97.9	2.36	97.7216	6
Q15369	Elongin-C	0.936	0.993	0	8.33004	30.3571	2	13	2	1	112	12.465	4.78		102.4	95.9	101.7	3.93	6.16	2.55	106.2	102.9	98.2	89.3	97.6	100.7	104.5	99.4	101.1	0.778	4.64712	2
P63000	Ras-related C3 botulinum toxin substrate 1	1.034	0.993	0	34.3244	31.25	6	37	5	1	192	21.436	8.5		99.1	102.5	98.4	2.9	3.41	1.4	102.2	98.6	96.5	98.5	104.6	104.4	99.3	96.8	99	9	90.0632	6
O60831	PRA1 family protein 2	1.064	0.993	0.00100251	7.18582	16.2921	3	5	3	1	178	19.246	9.19		98.1	104.5	97.4	6.02	9.84	7.77	102.5	100.5	91.4	92.6	109.7	111	104.9	89.8	97.6	2.981	8.34126	3
P53621	Coatomer subunit alpha	1.044	0.992	0	69.336	14.3791	18	44	18	1	1224	138.258	7.66		98.8	103.1	98.1	1.89	3.25	1.51	98.7	100.7	97	103.4	99.7	106.3	97.9	99.6	96.7	0.899	75.635	18
Q9P0L0	Vesicle-associated membrane protein-associated protein A	1.007	0.992	0	10.9617	15.261	4	10	3	1	249	27.875	8.62		100	100.7	99.2	1.96	1.82	2.64	102	99.9	98.1	101.6	98.6	102	96.3	101.5	99.9	0.848	21.5293	4
O95433	Activator of 90 kDa heat shock protein ATPase homolog 1	0.912	0.992	0	7.47307	7.98817	3	4	3	1	338	38.25	5.53		103.3	94.2	102.5	8.97	8.96	3.26	102.1	94.7	113.1	91.8	103.6	87.2	106.2	101.7	99.6	0.334	6.96575	3
P61224	Ras-related protein Rap-1b	1.057	0.992	0	34.1911	44.0217	8	51	3	1	184	20.812	5.78		98.4	104	97.6	2.3	3.66	2.01	100.8	96.4	97.9	100.8	108.2	103	98.3	95.4	99.1	4.623	133.587	8
P07355	Annexin A2	1.144	0.992	0	193.763	65.7817	24	765	24	1	339	38.58	7.75		95.7	109.5	94.9	0.2	0.31	0.48	95.5	95.6	95.9	109.1	109.8	109.5	95.4	94.6	94.6	67.129	2415.31	24
Q9BTV4	Transmembrane protein 43	1.036	0.992	0	23.3055	15.5	7	18	7	1	400	44.847	8.13		99.1	102.6	98.3	2.64	1.47	1.19	100.9	96.1	100.3	101.3	104.3	102.2	97.8	99.6	97.5	1.015	48.1714	7
P46781	40S ribosomal protein S9	1.139	0.991	0	29.8463	38.1443	9	43	9	1	194	22.578	10.65		95.8	109.1	95	1.25	0.58	0.8	97.1	95.8	94.6	108.8	108.7	109.9	94.1	95.4	95.5	4.179	76.6408	9
Q9BRA2	Thioredoxin domain-containing protein 17	1.03	0.991	0	14.8282	24.3902	3	13	3	1	123	13.932	5.52		99.3	102.3	98.4	2.09	3.8	2.01	97.1	101.2	99.7	105.9	98.1	102.8	97.1	100.7	97.5	2.594	24.1886	3
O14495	Phospholipid phosphatase 3	1.005	0.991	0	19.8265	12.5402	4	18	4	1	311	35.093	9.14		100.1	100.6	99.3	3.15	4.75	1.64	101.4	102.5	96.6	98.8	97	106	99.8	100.6	97.4	1.683	38.4432	4
P35813	Protein phosphatase 1A	1.03	0.991	0	15.7258	13.3508	4	6	3	1	382	42.421	5.36		99.3	102.3	98.4	1.47	1.08	2.3	98	100.9	99.1	102.4	103.3	101.1	99.6	95.8	99.8	0.468	10.6068	4
P26038	Moesin	1.059	0.991	0	164.06	50.4333	34	283	24	1	577	67.778	6.4		98.4	104.2	97.5	0.69	0.82	0.23	99.1	98.3	97.7	103.4	104.1	105.1	97.6	97.7	97.2	12.242	692.277	34
Q9Y6N5	Sulfide:quinone oxidoreductase, mitochondrial	1.1	0.991	0	50.1852	23.7778	12	46	12	1	450	49.929	9.11		97.1	106.8	96.2	1.59	1.02	0.48	98.6	95.5	97.2	105.8	107.9	106.6	95.7	96.6	96.3	1.581	127.739	12
Q16881	Thioredoxin reductase 1, cytoplasmic	0.949	0.991	0	41.9041	15.1002	10	38	9	1	649	70.862	7.39		102.1	96.8	101.1	2.11	2.33	0.22	104.5	100.3	101.4	94.4	98.8	97.3	101.2	100.9	101.3	1.198	85.1433	10
Q9BRK5	45 kDa calcium-binding protein	1.045	0.991	0	8.00139	5.52486	2	3	2	1	362	41.78	4.86		98.8	103.3	97.9	1.77	2.4	0.75	97.6	100.1		105	101.5		97.4	98.4		0.245	7.58465	2
P38606	V-type proton ATPase catalytic subunit A	1.028	0.991	0	45.4911	18.1524	11	32	11	1	617	68.26	5.52		99.4	102.2	98.4	2.26	2.8	1.2	101.9	98.5	97.7	99.4	102	105.1	98.6	99.5	97.2	1.113	59.7791	11
Q9Y2D5	A-kinase anchor protein 2	0.951	0.991	0	16.2948	8.0326	5	7	5	1	859	94.603	5.11		102	97	101	7.48	5.33	6.31	93.2	105.9	106.9	100.6	91.1	99.2	106.2	103	93.9	0.324	12.6255	5
P15121	Aldo-keto reductase family 1 member B1	0.983	0.99	0	52.453	34.1772	11	66	10	1	316	35.83	6.98		100.9	99.2	99.9	2.13	6.97	5.14	100.4	103.3	99.1	104.4	91.3	101.7	95.2	105.4	99.2	3.642	168.308	11
P09622	Dihydrolipoyl dehydrogenase, mitochondrial	1.074	0.99	0	48.0681	16.8959	8	39	8	1	509	54.143	7.85		97.9	105.1	97	2.4	1.43	0.87	98.6	99.8	95.3	104.7	103.9	106.8	96.7	96.3	97.9	1.512	85.9945	8
Q92791	Endoplasmic reticulum protein SC65	0.976	0.99	0	8.77742	6.86499	3	6	3	1	437	50.349	4.77		101.1	98.7	100.2	5.39	1.37	4.94	98.4	97.6	107.4	100.2	98	97.8	101.3	104.4	94.8	0.369	8.01372	3
P27361	Mitogen-activated protein kinase 3	1.046	0.99	0	27.9606	17.6781	8	31	6	1	379	43.108	6.74		98.8	103.3	97.9	2.21	0.83	1.39	98.8	101	96.6	103.1	102.6	104.3	98.1	96.4	99.1	1.721	65.9936	8
O00764	Pyridoxal kinase	1.005	0.99	0.00180261	4.77905	7.69231	2	3	2	1	312	35.08	6.13		100.1	100.7	99.2	0.77	5.63	4.93	100.7		99.6	96.7		104.7	102.6		95.7	0.259	1.82456	2
Q9Y3D6	Mitochondrial fission 1 protein	0.937	0.99	0	14.5315	20.3947	3	8	3	1	152	16.927	8.79		102.5	96	101.5	9.34	12.31	2.37	113.1	94.4	100	82.7	105.3	100.2	104.2	100.3	99.8	2.162	22.1149	3
Q08209	Serine/threonine-protein phosphatase 2B catalytic subunit alpha isoform	0.991	0.99	0	21.1863	9.40499	5	11	5	1	521	58.65	5.86		100.6	99.7	99.6	4.88	0.79	4.5	95.1	102.4	104.5	100.1	100.2	98.8	104.8	97.4	96.7	0.743	16.3986	5
P50570	Dynamin-2	1.094	0.99	0	14.9811	4.94253	5	8	5	1	870	98.003	7.44		97.3	106.4	96.3	0.2	2.66	2.74	97.4		97.1	104.4		108.4	98.2		94.4	0.274	17.0888	5
O95817	BAG family molecular chaperone regulator 3	1.037	0.99	0.00180261	4.93876	3.82609	2	4	2	1	575	61.557	6.95		99.1	102.8	98.1	3.63	0.34	3.31		101.7	96.6		102.5	103		95.8	100.4	0.141	3.65727	2
P26641	Elongation factor 1-gamma	1.028	0.99	0	74.4656	28.3753	15	85	15	1	437	50.087	6.67		99.4	102.2	98.4	0.32	0.19	0.5	99.3	99.8	99.2	102	102.4	102.2	98.7	97.8	98.6	5.105	221.48	15
P46779	60S ribosomal protein L28	1.069	0.99	0	30.1847	28.4672	5	20	5	1	137	15.738	12.02		98.1	104.8	97.1	3.79	1.59	2.78	100.4	93.8	100.1	103	106.2	105.3	96.7	100	94.6	4.337	54.5889	5
P50148	Guanine nucleotide-binding protein G(q) subunit alpha	1.048	0.99	0	15.224	11.9777	4	9	2	1	359	42.115	5.68		98.8	103.5	97.7	2.53	1.58	0.89	97	100.5		104.6	102.3		98.4	97.1		0.616	15.5542	4
P61160	Actin-related protein 2	1.026	0.989	0	37.1813	23.0964	8	56	8	1	394	44.732	6.74		99.5	102.1	98.4	1.19	1.55	0.77	99.4	98.4	100.7	101.4	103.9	100.9	99.2	97.7	98.3	2.162	137.389	8
Q6UXH1	Protein disulfide isomerase CRELD2	1.011	0.989	0	10.8165	7.36544	2	5	2	1	353	38.166	4.59		100	101.1	98.9	9.37	1.45	10.04	101.2	108.7	90.1	99.6	102.5	101.3	99.3	88.8	108.7	0.311	13.9777	2
P61764	Syntaxin-binding protein 1	1.072	0.989	0.00138568	5.80079	3.7037	2	3	2	1	594	67.526	6.96		98	105	96.9	3.7	10.2	14.79	95.5	100.6		97.5	112.6		107.1	86.8		0.11	4.61296	2
Q969H8	Myeloid-derived growth factor	1.006	0.989	0	16.3549	21.9653	4	10	4	1	173	18.783	6.68		100.2	100.8	99.1	1.37	3.53	3.8	99.9	101.7	99	104.8	99.3	98.1	95.3	99	102.9	2.728	17.439	4
Q01105	Protein SET	0.997	0.989	0	28.664	20.3448	5	20	5	1	290	33.469	4.32		100.5	100.2	99.3	3.78	8.28	4.6	99.8	97	104.6	100.1	108.5	91.9	100	94.5	103.5	2.831	37.4329	5
P30084	Enoyl-CoA hydratase, mitochondrial	1.069	0.988	0	34.216	31.7241	8	36	8	1	290	31.367	8.07		98.1	104.9	97	1.49	0.92	0.93	99.2	98.7	96.5	103.8	105.2	105.7	97	96.1	97.9	1.818	94.8127	8
P40261	Nicotinamide N-methyltransferase	1.169	0.988	0	33.4888	28.0303	6	77	6	1	264	29.555	5.74		95	111.1	93.9	1.56	1.89	1.29	96.7	94.4	93.9	109.4	110.5	113.4	93.9	95.1	92.7	3.125	223.526	6
Q8NF91	Nesprin-1	1.018	0.988	0	8.71129	0.341025	4	5	3	1	8797	1010.46	5.53		99.8	101.6	98.6	5.51	5	0.43	103.7	95.9		98	105.2		98.3	98.9		0.016	8.12193	4
Q13200	26S proteasome non-ATPase regulatory subunit 2	0.999	0.988	0	28.5025	7.70925	7	18	7	1	908	100.136	5.2		100.4	100.4	99.2	4.19	6.23	3.14	96.5	100	104.8	103.8	104.2	93.1	99.8	95.9	102	0.421	28.536	7
P07437	Tubulin beta chain	0.997	0.988	0	145.263	43.4685	16	475	3	1	444	49.639	4.89		100.5	100.2	99.3	3.16	2.86	0.71	103.7	100.5	97.3	97.1	100.9	102.7	99.3	98.6	100	32.246	1289.86	16
P60866	40S ribosomal protein S20	1.041	0.988	0	8.25122	22.6891	3	8	3	1	119	13.364	9.94		99.1	103.1	97.9	2.99	0.57	2.69	97.2	102.5	97.5	102.9	102.6	103.7	100	94.9	98.7	2.162	22.3975	3
P40925	Malate dehydrogenase, cytoplasmic	1.071	0.988	0	53.2774	33.5329	11	55	11	1	334	36.403	7.36		98.1	105	96.9	0.75	1.67	1.22	98.9	97.6	97.7	103.2	105.2	106.7	97.9	97.2	95.6	3.217	132.069	11
P15880	40S ribosomal protein S2	1.102	0.988	0	32.0623	20.8191	7	47	7	1	293	31.305	10.24		97.1	107	95.9	0.13	0.3	0.23	97	97	97.3	107.3	107	106.7	95.7	96	96.1	1.848	97.1494	7
O75874	Isocitrate dehydrogenase [NADP] cytoplasmic	1.022	0.987	0	52.6254	27.0531	12	70	10	1	414	46.63	7.01		99.7	101.9	98.4	2	2.32	0.38	98.5	102	98.6	103.2	99.1	103.3	98.3	98.9	98.1	2.687	137.328	12
Q9NVJ2	ADP-ribosylation factor-like protein 8B	1.207	0.987	0	12.8988	14.5161	3	7	3	1	186	21.525	8.43		93.9	113.3	92.7	1.8	9.51	9.8	95.1	92.7		105.7	121		99.2	86.3		1.154	15.7293	3
P55769	NHP2-like protein 1	1.068	0.987	0	11.8199	21.0938	3	5	3	1	128	14.165	8.46		98.2	104.9	96.9	1.94	0.15	2.12	96.8		99.5	104.8		105	98.4		95.5	1.783	8.53209	3
P09960	Leukotriene A-4 hydrolase	0.987	0.987	0	52.4411	24.5499	14	47	14	1	611	69.241	6.18		100.8	99.6	99.6	1.56	2.36	0.8	100	102.7	99.9	101.1	96.9	100.7	98.9	100.5	99.4	1.661	74.9451	14
Q00325	Phosphate carrier protein, mitochondrial	1.063	0.987	0	36.9487	20.1657	8	54	8	1	362	40.069	9.38		98.4	104.5	97.1	2.26	1.83	0.53	100.5	98.5	96.1	103	103.9	106.7	96.5	97.5	97.3	2.728	113.16	8
Q9NTK5	Obg-like ATPase 1	1.044	0.987	0	15.0042	10.8586	5	11	5	1	396	44.715	7.81		99	103.3	97.7	3.4	4.23	1.03	102.7	96.3	97.9	98.4	106.9	104.6	98.8	96.9	97.5	0.557	24.943	5
O00483	Cytochrome c oxidase subunit NDUFA4	1.1	0.987	0	11.485	40.7407	4	11	4	1	81	9.364	9.38		97.2	106.9	95.9	1.39	1.42	2.91	98.6	95.9	97	108	105.2	107.5	93.4	98.9	95.5	5.813	23.7135	4
P48643	T-complex protein 1 subunit epsilon	1.009	0.987	0	42.0181	17.3752	11	41	11	1	541	59.633	5.66		100.1	101.1	98.8	3.43	2.87	0.71	103.4	96.5	100.5	98.1	103.9	101.2	98.6	99.6	98.3	1.198	88.9996	11
P61916	NPC intracellular cholesterol transporter 2	1.01	0.987	0	20.022	32.4503	5	12	5	1	151	16.559	7.65		100.1	101.1	98.8	0.75	0.15	0.68	99.2	100.7	100.3	101.2	101	101.2	99.5	98.3	98.4	2.981	31.4515	5
Q9Y6W5	Wiskott-Aldrich syndrome protein family member 2	1.019	0.987	0	12.809	6.0241	3	6	3	1	498	54.25	5.53		99.8	101.7	98.5	6.01	3.1	3.67	94.7	98.3	106.4	102.9	104.2	98.2	102.5	97.5	95.4	0.585	10.098	3
P35268	60S ribosomal protein L22	1.071	0.987	0	27.539	30.4688	3	39	3	1	128	14.778	9.19		98.1	105.1	96.8	0.58	0.42	0.28	97.9	97.7	98.8	105	105.6	104.7	97.1	96.8	96.5	9	88.2362	3
P60174	Triosephosphate isomerase	1.022	0.986	0	83.8549	53.4965	13	112	13	1	286	30.772	5.92		99.7	101.9	98.4	0.99	1.02	0.65	98.7	100.6	99.9	102.6	100.7	102.5	98.8	98.7	97.6	10.288	342.898	13
P22234	Multifunctional protein ADE2	1.034	0.986	0	18.209	11.0588	4	11	4	1	425	47.049	7.23		99.3	102.7	98	2.06	3.21	1.78	97	100.1	100.9	105.7	103.2	99.2	97.3	96.7	99.9	0.509	28.2579	4
P06744	Glucose-6-phosphate isomerase	1.056	0.986	0	44.013	17.3835	10	48	10	1	558	63.107	8.32		98.6	104.1	97.3	0.51	0.81	1.19	98.7	99.1	98.1	103.3	105	104	98	95.9	97.9	1.297	126.356	10
P53597	Succinate--CoA ligase [ADP/GDP-forming] subunit alpha, mitochondrial	1.088	0.986	0	15.1244	14.1618	4	12	4	1	346	36.227	8.79		97.6	106.2	96.2	1.98	1.57	3.36	96.9	96.1	99.8	107.3	104.3	107	95.7	99.6	93.2	0.848	32.5062	4
P24539	ATP synthase F(0) complex subunit B1, mitochondrial	1.136	0.986	0	12.7938	14.0625	4	17	4	1	256	28.89	9.36		96.1	109.2	94.7	1.25	2.25	2.26	97.5	95.5	95.4	107.7	112	107.8	94.8	92.5	96.8	0.719	39.341	4
P37837	Transaldolase	1.059	0.986	0	79.3076	37.6855	15	87	15	1	337	37.516	6.81		98.5	104.3	97.1	1.2	0.62	0.56	99.9	97.7	98.1	103.6	104.8	104.6	96.5	97.6	97.3	6.499	210.78	15
P27635	60S ribosomal protein L10	0.973	0.985	0	23.7415	23.8318	5	27	5	1	214	24.588	10.08		101.4	98.6	99.9	1.25	3.31	3.57	102.5	100	101.7	101.3	99.6	95	96.2	100.3	103.3	1.894	63.3071	5
P18754	Regulator of chromosome condensation	1.071	0.985	0	13.3294	5.46318	2	5	2	1	421	44.941	7.52		98.1	105.1	96.7	7.98	12.85	5.87	103.7		92.6	95.6		114.7	100.7		92.7	0.438	8.00711	2
Q8NBX0	Saccharopine dehydrogenase-like oxidoreductase	1.085	0.985	0	15.3913	10.7226	4	10	4	1	429	47.121	9.14		97.7	106	96.3	2.94	4.82	2.34	97.2	100.8	95.1	106.4	100.7	110.9	96.4	98.5	94	0.65	18.4843	4
Q9NYF8	Bcl-2-associated transcription factor 1	0.904	0.985	0.00138568	6.10991	2.28261	2	4	2	1	920	106.059	9.98		103.8	93.9	102.3	7.3	2.27	5.33		109.2	98.5		92.4	95.4		98.4	106.2	0.093	0	2
P04406	Glyceraldehyde-3-phosphate dehydrogenase	1.089	0.985	0	109.575	48.6567	15	314	15	1	335	36.03	8.46		97.6	106.3	96.2	0.93	1.07	0.71	96.5	98.1	98.1	107.3	106.4	105.1	96.1	95.5	96.8	18.307	912.879	15
P14618	Pyruvate kinase PKM	1.056	0.985	0	272.502	65.725	32	557	32	1	531	57.9	7.84		98.6	104.2	97.2	0.7	0.7	0.05	99.4	98.5	98	103.4	104.3	104.8	97.2	97.2	97.1	40.843	1566.51	32
P61254	60S ribosomal protein L26	0.935	0.985	0	15.4995	22.069	5	13	5	1	145	17.248	10.55		102.7	96.1	101.2	1.7	2.44	0.6	104.7	101.6	101.8	93.4	97.5	97.4	101.9	100.9	100.8	2.594	24.78	5
Q14247	Src substrate cortactin	1.044	0.985	0	62.2891	25.8182	14	41	14	1	550	61.549	5.4		99.1	103.4	97.5	4.42	2.95	2.74	102.1	94	101	100	105.9	104.3	97.9	100	94.7	2.808	93.653	14
P16930	Fumarylacetoacetase	1.207	0.985	0.00138568	5.65109	5.72792	2	3	2	1	419	46.344	6.95		94	113.4	92.6	4.04	8.01	5.71		96.7	91.3		107	119.8		96.3	88.8	0.222	4.98476	2
P60981	Destrin	1.025	0.984	0	50.1549	44.8485	10	123	9	1	165	18.493	7.85		99.7	102.2	98.1	0.79	0.69	0.18	100.5	99.6	99	101.4	102.4	102.7	98.1	98	98.3	10.938	238.865	10
Q9BWS9	Chitinase domain-containing protein 1	1.025	0.984	0.00100251	7.39809	7.88804	3	5	3	1	393	44.912	8.63		99.7	102.2	98.1	2.09	0.29	2.43	98.2	101.2		102	102.4		99.8	96.4		0.35	4.2934	3
Q9Y2A7	Nck-associated protein 1	1.058	0.984	0	14.1212	4.34397	5	7	5	1	1128	128.707	6.62		98.6	104.4	97	3.43	3.1	3.55	100	94.7	101	100.6	106.6	105.9	99.3	98.7	93.1	0.229	9.76008	5
P20618	Proteasome subunit beta type-1	1.02	0.984	0	26.2537	30.2905	6	21	6	1	241	26.472	8.13		99.9	101.8	98.3	4.22	6.54	2.89	98.4	104.6	96.6	102.2	95	108.3	99.4	100.4	95	1.929	47.8162	6
Q08170	Serine/arginine-rich splicing factor 4	1.033	0.984	0	14.5062	8.70445	4	7	3	1	494	56.645	11.52		99.5	102.7	97.9	7.17	7.6	4.05	92.3	99.5	106.6	111.7	98.1	98.3	96	102.4	95.2	0.551	13.9218	4
P51114	Fragile X mental retardation syndrome-related protein 1	0.889	0.984	0	9.30246	4.99195	3	6	2	1	621	69.678	6.15		104.4	92.8	102.7	5.18	3.9	2.12	98.8	105	109.6	96	93.6	88.9	105.2	101.4	101.6	0.194	14.074	3
Q08257	Quinone oxidoreductase	1.054	0.983	0	16.6526	10.9422	4	9	4	1	329	35.185	8.44		98.8	104.1	97.1	2.43	4.98	7.81	97.1	100.5		100.4	107.7		102.5	91.8		0.931	11.8873	4
Q08722	Leukocyte surface antigen CD47	1.1	0.983	0	9.78213	8.66873	3	10	3	1	323	35.191	7.21		97.3	107	95.7	2.64	2.15	0.93	96.9	95	100.1	106.5	109.6	105	96.6	95.5	94.9	0.585	16.8715	3
O95782	AP-2 complex subunit alpha-1	1.041	0.983	0	65.7332	19.0379	19	52	13	1	977	107.478	7.03		99.2	103.3	97.5	1.04	1.3	0.92	100.4	98.5	98.7	102.3	104.8	102.8	97.4	96.7	98.5	1.294	90.8894	19
Q969X5	Endoplasmic reticulum-Golgi intermediate compartment protein 1	1.06	0.983	0	19.7874	13.1034	4	12	4	1	290	32.571	7.06		98.6	104.5	96.9	4.54	7.86	3.86	101.7	95.4		98.7	110.3		99.5	94.2		1.683	30.4677	4
P53004	Biliverdin reductase A	1.071	0.982	0	11.0091	10.473	3	8	3	1	296	33.407	6.44		98.2	105.2	96.5	2.31	3.38	1.34	98.8	100.2	95.8	104.4	102.2	109.2	96.9	97.6	95.1	0.438	19.6996	3
P08648	Integrin alpha-5	0.74	0.981	0	10.076	2.38322	2	7	2	1	1049	114.465	5.77		110.2	81.6	108.2	6.7	9.72	7.26	105.8	106.1	118.8	90.7	76.7	77.4	103.4	117.2	103.9	0.166	11.8938	2
Q04828	Aldo-keto reductase family 1 member C1	1.169	0.981	0	33.4267	29.4118	10	39	3	1	323	36.765	7.88		95.2	111.3	93.5	0.7	1.18	1.03	95.1	94.6	95.9	110.5	112.8	110.7	94.4	92.5	93.4	1.848	92.3529	10
P21399	Cytoplasmic aconitate hydratase	1.031	0.981	0	15.4237	5.51181	6	9	6	1	889	98.337	6.68		99.6	102.7	97.7	6.14	3.61	4.47	93.3	105.5	100	106.7	101.8	99.5	100	92.7	100.5	0.318	17.465	6
P04908	Histone H2A type 1-B/E	0.934	0.981	0	22.6742	26.9231	3	43	1	1	130	14.127	11.05		102.9	96.1	101	1.51	2.94	1.26	104.7	102.1	101.9	92.9	97.6	97.9	102.4	100.3	100.2	6.197	98.0988	3
P22695	Cytochrome b-c1 complex subunit 2, mitochondrial	1.051	0.981	0	37.802	18.1015	7	21	7	1	453	48.413	8.63		98.9	104	97	4.08	4.7	1.56	98.1	103.3	95.4	103.5	99.4	109.2	98.4	97.2	95.4	1.512	36.0547	7
P52209	6-phosphogluconate dehydrogenase, decarboxylating	1.034	0.98	0	79.9584	32.7122	13	89	13	1	483	53.106	7.23		99.5	102.9	97.6	2.26	0.95	1.4	100	97.1	101.5	103.1	103.8	101.8	96.9	99.1	96.6	2.981	205.344	13
Q16647	Prostacyclin synthase	0.992	0.98	0	13.2506	9.4	5	8	5	1	500	57.068	7.31		100.9	100.1	98.9	2.84	3.38	6.33		103	98.9		102.5	97.7		94.5	103.3	0.487	8.41072	5
O14684	Prostaglandin E synthase	1.101	0.98	0	9.84596	16.4474	3	10	3	1	152	17.091	9.5		97.4	107.2	95.4	4.7	2.19	2.5	93.9	102.6	95.7	109.4	104.8	107.4	96.7	92.7	97	1.371	25.7123	3
O00115	Deoxyribonuclease-2-alpha	1.008	0.98	0.00138568	5.62971	5.27778	2	2	2	1	360	39.556	8.05		100.4	101.2	98.4	2.19	2.42	4.73	98.8	101.9		99.5	103		101.7	95.1		0.311	5.30233	2
P06733	Alpha-enolase	1.062	0.98	0	204.954	60.8295	21	490	18	1	434	47.139	7.39		98.6	104.7	96.6	0.3	0.3	0.08	98.7	98.3	98.9	104.8	105	104.4	96.6	96.7	96.7	24.929	1552.93	21
P17174	Aspartate aminotransferase, cytoplasmic	1.028	0.98	0	28.9624	15.4964	6	10	6	1	413	46.219	7.01		99.7	102.6	97.7	3.53	3.95	0.69	96.7	103.6	98.9	106.4	98.3	103	96.9	98.1	98.1	0.978	17.1267	6
P68104	Elongation factor 1-alpha 1	0.969	0.98	0	134.321	53.6797	18	323	18	1	462	50.109	9.01		101.7	98.6	99.7	0.64	0.86	0.22	102.4	101.1	101.6	97.7	99.3	98.9	99.9	99.5	99.5	16.378	910.13	18
Q13442	28 kDa heat- and acid-stable phosphoprotein	1.021	0.979	0	21.1249	36.4641	6	12	6	1	181	20.618	8.87		100	102.1	97.9	7.75	8.06	2.77	97.5	93.8	108.7	107.6	106.1	92.6	94.9	100.2	98.7	2.981	17.0132	6
Q99829	Copine-1	0.923	0.979	0	22.4358	8.56611	5	14	5	1	537	59.022	5.83		103.4	95.4	101.2	9.28	8.4	1.56	96.6		110.2	101.1		89.7	102.3		100.1	0.957	29.8875	5
Q96EM0	Trans-3-hydroxy-L-proline dehydratase	1.107	0.979	0.00100251	7.32859	5.9322	2	3	2	1	354	38.113	6.68		97.2	107.6	95.2	0.18	0.63	0.53	97.1	97.3		108.1	107.2		94.8	95.5		0.245	4.50265	2
Q04837	Single-stranded DNA-binding protein, mitochondrial	1.084	0.979	0	19.8347	27.027	4	11	4	1	148	17.249	9.6		98	106.2	95.9	5.01	2.44	4.24	103.6	95	95.2	104.4	104.9	109.1	91.9	100.1	95.7	1.848	26.231	4
Q96I99	Succinate--CoA ligase [GDP-forming] subunit beta, mitochondrial	1.141	0.979	0	34.0733	18.75	7	17	7	1	432	46.481	6.39		96.1	109.7	94.1	1.25	3.77	5.53	96	95.1	97.4	106.8	107.9	114.5	97.2	97	88.1	0.951	40.5858	7
O60762	Dolichol-phosphate mannosyltransferase subunit 1	1.014	0.979	0.00100251	7.08716	11.5385	3	6	3	1	260	29.616	9.57		100.2	101.7	98.1	3.24	2.58	2.68	99.9	103.6	97.2	99.5	101	104.6	100.6	95.4	98.3	0.468	7.62506	3
Q9Y265	RuvB-like 1	1.002	0.979	0	30.8096	11.8421	5	13	5	1	456	50.196	6.42		100.7	100.8	98.5	2.51	4.17	1.7	102.4	98.9		97.9	103.8		99.7	97.3		1.154	33.4442	5
O15511	Actin-related protein 2/3 complex subunit 5	1.037	0.979	0	30.1021	50.9934	6	17	5	1	151	16.31	5.67		99.5	103.1	97.4	2.45	3.13	1	97.1	101.9	99.5	105.9	99.6	103.9	97	98.5	96.6	3.642	41.0247	6
O00629	Importin subunit alpha-3	1.146	0.978	0	17.983	13.4357	5	10	2	1	521	57.851	4.96		96.1	110	93.9	4.72	3.14	2.87	100.9	95.4	91.9	108	108.1	114	91.1	96.5	94.1	0.688	17.1463	5
P55060	Exportin-2	0.962	0.977	0	39.8337	11.7405	10	19	10	1	971	110.346	5.77		102.1	98.2	99.8	3	1.88	3.04	104.1	98.6	103.5	99.4	99	96	96.5	102.4	100.4	0.61	40.7982	10
Q9UKK9	ADP-sugar pyrophosphatase	1.089	0.977	0	12.3503	15.0685	3	9	3	1	219	24.312	4.94		97.8	106.5	95.6	2.49	4.21	4.91	98.2	95.2	100.1	111.4	105.5	102.6	90.3	99.2	97.3	0.778	17.5937	3
P61758	Prefoldin subunit 3	1.043	0.977	0	12.7564	23.8579	5	6	5	1	197	22.611	7.11		99.3	103.6	97.1	0.02	2.09	2.26	99.3	99.3		105.1	102.1		95.5	98.6		1.154	7.37816	5
O43676	NADH dehydrogenase [ubiquinone] 1 beta subcomplex subunit 3	1.025	0.977	0.00138568	5.73742	18.3673	2	5	2	1	98	11.395	9.2		99.9	102.5	97.6	3.78	0.66	4.56	97.3	102.6		102	102.9		100.8	94.5		1.154	9.12598	2
P62081	40S ribosomal protein S7	0.959	0.976	0	24.6719	25.2577	6	27	6	1	194	22.113	10.1		102.2	98	99.8	1.17	2.94	1.74	103.5	101.8	101.3	95	98.2	100.8	101.4	100	98	4.337	66.1552	6
P54687	Branched-chain-amino-acid aminotransferase, cytosolic	1.061	0.976	0.00100251	6.3483	5.69948	3	6	3	1	386	42.939	5.3		98.8	104.8	96.4	2.01	2.95	3.38	98.9	96.7	100.7	101.3	107.1	106.1	99.8	96.2	93.3	0.585	10.4022	3
P49419	Alpha-aminoadipic semialdehyde dehydrogenase	0.983	0.976	0	49.1112	22.449	10	30	10	1	539	58.45	7.99		101.4	99.7	99	1.25	1.36	2.6	102.7	101.3	100.2	100.7	100.1	98.1	96.6	98.6	101.7	1.512	62.5522	10
Q8IWE2	Protein NOXP20	1.012	0.976	0	24.1626	13.6767	7	14	7	1	563	60.704	4.68		100.4	101.6	98	0.99	3.45	2.63	101.5	99.5	100.2	98.5	105.4	101	100.1	95.1	98.8	0.817	33.2785	7
P16989	Y-box-binding protein 3	1.006	0.976	0	24.2546	13.7097	3	18	2	1	372	40.066	9.77		100.6	101.2	98.2	10.04	10.36	0.39	93.5	107.8		108.7	93.8		97.9	98.4		0.778	59.4763	3
Q01518	Adenylyl cyclase-associated protein 1	0.965	0.975	0	117.759	43.1579	20	130	18	1	475	51.869	8.06		102	98.4	99.5	0.93	1.09	0.48	102.1	102.9	101	98.9	97.2	99.2	99	99.9	99.8	7.697	371.595	20
P27105	Erythrocyte band 7 integral membrane protein	1.011	0.975	0	23.2763	21.875	6	17	6	1	288	31.711	7.88		100.5	101.6	98	4.13	5.02	2.41	98.1	98	105.3	106.4	101.9	96.3	95.4	100.1	98.5	1.154	53.9894	6
O95299	NADH dehydrogenase [ubiquinone] 1 alpha subcomplex subunit 10, mitochondrial	1.093	0.975	0	10.6563	10.9859	4	6	4	1	355	40.725	8.48		97.8	106.9	95.4	5.25	0.54	4.78	94.1	101.4		107.3	106.5		98.6	92.1		0.616	4.04763	4
Q9BVK6	Transmembrane emp24 domain-containing protein 9	1.014	0.975	0.00138568	5.24909	6.80851	2	6	2	1	235	27.26	8.02		100.4	101.8	97.9	8.51	7.62	0.9	95.2	95.7	110.2	106.8	105.6	92.9	98	98.7	96.9	0.334	10.0625	2
P08754	Guanine nucleotide-binding protein G(i) subunit alpha	0.989	0.975	0	33.7599	23.7288	8	49	3	1	354	40.506	5.69		101.2	100.1	98.7	5.34	10.46	5.16	98.5	97.7	107.4	106.1	106.2	88	95.4	96.1	104.5	2.793	115.102	8
Q15363	Transmembrane emp24 domain-containing protein 2	1.047	0.975	0	16.1816	18.408	4	17	4	1	201	22.746	5.17		99.3	104	96.8	2.14	1.72	2.84	99.4	101.3	97.1	101.9	105.1	104.9	98.7	93.6	98	1.61	28.702	4
P56385	ATP synthase subunit e, mitochondrial	0.951	0.975	0	10.9322	24.6377	2	9	2	1	69	7.928	9.35		102.5	97.5	99.9	2.49	3.3	1.74	104.9	99.8	102.9	93.8	99.7	99.1	101.3	100.5	98	2.981	23.9502	2
P16070	CD44 antigen	0.768	0.974	0	37.8344	10.3774	7	45	7	1	742	81.487	5.33		109.4	84	106.6	2.06	4.96	2.16	107.4	111.9	109	86.1	79.2	86.7	106.5	109	104.4	0.968	110.803	7
P43243	Matrin-3	1.082	0.974	0	37.0805	10.5077	12	18	12	1	847	94.565	6.25		98.2	106.2	95.6	2.55	6.21	4.31	99.2	95.3	99.9	102.5	113.8	102.3	98.2	90.9	97.8	0.758	36.0335	12
Q9NZZ3	Charged multivesicular body protein 5	0.99	0.974	0	11.0357	15.9817	3	3	3	1	219	24.555	4.83		101.2	100.2	98.6	4.48	8.67	4.21	104.4		98	94		106.3	101.5		95.7	1.371	8.82573	3
P51148	Ras-related protein Rab-5C	0.894	0.974	0	20.9979	22.6852	4	12	3	1	216	23.468	8.41		104.6	93.5	101.9	3.74	10.99	8.1	101	108.8	104.1	94.5	82.8	103.3	104.5	108.4	92.6	1.276	26.5015	4
P07858	Cathepsin B	0.979	0.973	0	47.5045	23.8938	7	122	7	1	339	37.797	6.3		101.6	99.5	98.9	0.84	1.79	1.1	100.7	102.4	101.7	101.5	98.6	98.3	97.8	99	99.9	3.084	338.519	7
P28070	Proteasome subunit beta type-4	1.064	0.973	0	22.6299	20.4545	4	12	4	1	264	29.185	5.97		98.8	105.1	96.1	2.02	4.62	3.39	100.7	99	96.7	102.6	102	110.7	96.7	99.1	92.6	1.848	33.8222	4
Q8TC12	Retinol dehydrogenase 11	1.03	0.973	0	8.32212	8.49057	2	4	2	1	318	35.363	8.82		99.9	102.9	97.2	0.49	1.86	1.47		100.3	99.6		101.5	104.2		98.2	96.2	0.389	8.50043	2
Q9NUL5	Shiftless antiviral inhibitor of ribosomal frameshifting protein	0.988	0.973	0.00100251	7.07248	8.93471	3	3	3	1	291	33.089	7.25		101.3	100.1	98.5	0.45	2.56	2.15	101	101.6		101.9	98.3		97.1	100		0.54	6.71985	3
P10412	Histone H1.4	1.018	0.972	0	67.115	35.1598	11	111	3	1	219	21.852	11.03		100.3	102.1	97.6	1.12	0.94	0.31	99.7	101.6	99.7	102.4	101	102.9	97.9	97.3	97.4	16.783	288.892	11
Q9UIJ7	GTP:AMP phosphotransferase AK3, mitochondrial	1.078	0.972	0	40.0756	48.4581	11	38	11	1	227	25.55	9.16		98.4	106.1	95.6	4.81	4.4	0.12	103.8	96.3	95	100.7	108	109.5	95.5	95.7	95.5	3.833	66.7957	11
Q01844	RNA-binding protein EWS	1.08	0.971	0	16.1064	7.0122	4	10	4	1	656	68.436	9.33		98.3	106.2	95.5	7.43	4.1	3.28	106.7	94.5	93.7	101.3	107.6	109.7	92	97.9	96.6	0.65	21.4807	4
P00387	NADH-cytochrome b5 reductase 3	1.018	0.971	0	40.1812	24.9169	6	56	6	1	301	34.213	7.59		100.4	102.2	97.4	4.46	6.42	2.21	105.5	98.3	97.3	94.8	104.5	107.3	99.7	97.2	95.4	2.384	145.438	6
Q96KP4	Cytosolic non-specific dipeptidase	0.957	0.97	0	24.8221	13.4737	6	12	6	1	475	52.845	5.97		102.5	98.1	99.5	2.66	3.18	1.8	101.3	105.6	100.5	101.1	94.8	98.3	97.6	99.6	101.2	0.743	27.7447	6
P0C7P4	Putative cytochrome b-c1 complex subunit Rieske-like protein 1	1.014	0.97	0	9.7468	8.48057	3	7	3	1	283	30.796	8.87		100.5	101.9	97.6	2.68	4.87	2.36	98.9	99.1	103.6	104.3	105.2	96.2	96.8	95.8	100.2	0.968	14.001	3
P31146	Coronin-1A	0.943	0.97	0	21.2276	12.1475	6	11	5	1	461	50.994	6.68		103	97.1	99.9	2.41	5.66	3.51	105.3	103.2	100.4	90.8	99.7	100.9	103.8	97.1	98.7	1.089	20.6414	6
Q07021	Complement component 1 Q subcomponent-binding protein, mitochondrial	1.034	0.97	0	11.0287	11.7021	2	10	2	1	282	31.343	4.84		99.9	103.3	96.8	11.27	10.28	3.71	112.1	89.8	97.8	91	109.8	109	96.9	100.4	93.2	0.585	15.5741	2
P07737	Profilin-1	1.015	0.969	0	60.0617	59.2857	7	157	7	1	140	15.045	8.27		100.5	102	97.4	1.64	0.96	1.18	99.4	102.4	99.7	101.9	101.1	103.1	98.7	96.4	97.2	20.544	487.541	7
Q15185	Prostaglandin E synthase 3	0.998	0.969	0	17.7256	23.75	4	15	4	1	160	18.685	4.54		101.1	100.9	98	4.91	4.78	0.56	95.6	102.4	105.3	106	100.3	96.4	98.4	97.4	98.3	2.981	29.3064	4
O43583	Density-regulated protein	0.944	0.969	0	14.7449	17.1717	3	10	3	1	198	22.078	5.3		103	97.2	99.8	6.55	6.8	0.57	98.5	110.7	99.7	102.1	89.7	99.9	99.4	99.5	100.4	1.783	20.9177	3
P39023	60S ribosomal protein L3	1.008	0.968	0	36.7688	23.5732	11	44	11	1	403	46.08	10.18		100.8	101.6	97.6	1.63	1.67	0.88	102.7	99.9	99.8	99.9	103.3	101.7	97.4	96.8	98.5	2.899	87.7632	11
Q13310	Polyadenylate-binding protein 4	1.028	0.967	0	24.839	10.559	7	15	4	1	644	70.738	9.26		100.2	103	96.8	5.31	3.81	9.47	97.6	96.6	106.3	102.2	99.5	107.3	100.2	103.8	86.5	0.585	33.5623	7
P15954	Cytochrome c oxidase subunit 7C, mitochondrial	1.044	0.966	0	11.5992	28.5714	2	18	2	1	63	7.241	10.27		99.7	104.1	96.3	3.35	1.68	1.78	103.5	97.8	97.7	102.1	105.4	104.6	94.4	96.8	97.7	2.162	43.1508	2
P63092	Guanine nucleotide-binding protein G(s) subunit alpha isoforms short	1.006	0.966	0	28.5581	18.2741	7	41	6	1	394	45.636	5.82		100.9	101.6	97.5	3.36	1.46	4.17	97.5	104.3	101	102	102.8	99.9	100.5	92.9	99.1	1.848	91.9303	7
P54709	Sodium/potassium-transporting ATPase subunit beta-3	1.06	0.965	0	8.21361	7.8853	3	6	3	1	279	31.492	8.35		99.2	105.1	95.7	0.75	0.36	1.17	99.7	98.6		105.4	104.9		94.9	96.5		0.848	9.76512	3
O00429	Dynamin-1-like protein	1.037	0.965	0	13.2348	6.11413	5	7	5	1	736	81.826	6.81		99.9	103.7	96.4	1.26	1.49	2.91	99	100.8		102.6	104.7		98.4	94.4		0.248	14.7565	5
P47897	Glutamine--tRNA ligase	1.046	0.964	0	20.7876	8.64516	7	10	6	1	775	87.743	7.15		99.6	104.3	96.1	2.77	4.41	2.26	102.1	96.6	100.2	99.3	108.4	105	98.6	94.9	94.7	0.372	18.8951	7
Q8IVL6	Prolyl 3-hydroxylase 3	1.132	0.964	0	11.1394	4.21196	3	4	3	1	736	81.786	6.32		96.9	109.7	93.4	3.21	5.38	4.19	97.8	93.4	99.4	104.3	116	108.8	97.9	90.6	91.8	0.184	8.09548	3
P29401	Transketolase	1.02	0.963	0	109.218	36.9181	20	147	20	1	623	67.835	7.66		100.5	102.6	96.9	1.3	1.5	0.43	102	100.2	99.4	101.1	102.5	104.2	96.9	97.2	96.4	4.623	338.925	20
P36269	Glutathione hydrolase 5 proenzyme	1.123	0.962	0.000548246	7.42174	3.75427	2	8	2	1	586	62.222	7.55		97.3	109.2	93.5	9.63	14.2	7.26	95.3	89	107.5	108.2	125.2	94.2	96.5	85.8	98.3	0.259	18.8144	2
Q53GQ0	Very-long-chain 3-oxoacyl-CoA reductase	1.015	0.962	0	10.3367	11.2179	3	5	3	1	312	34.302	9.32		100.8	102.3	96.9	2.46	3.52	1.16		99.1	102.6		104.8	99.7		96.1	97.7	0.501	5.24274	3
P63167	Dynein light chain 1, cytoplasmic	1.074	0.961	0	15.9333	44.9438	3	31	2	1	89	10.359	7.4		98.9	106.2	95	7.35	6.43	1.08	91.9	106.4	98.3	112.1	98.7	107.7	96	94.9	94	5.31	69.6878	3
Q92499	ATP-dependent RNA helicase DDX1	0.958	0.96	0	43.3046	14.3243	12	25	12	1	740	82.38	7.23		102.8	98.5	98.7	1.55	0.27	1.35	101	103.3	104.1	98.8	98.4	98.3	100.2	98.4	97.6	1.085	52.833	12
Q16629	Serine/arginine-rich splicing factor 7	0.934	0.96	0	13.8679	18.0672	5	10	5	1	238	27.35	11.82		103.7	96.8	99.5	2.55	2.34	3.26	106.4	103.5	101.1	97.7	94.3	98.6	95.9	102.3	100.3	1.054	15.1498	5
P46734	Dual specificity mitogen-activated protein kinase kinase 3	1.01	0.96	0	12.0811	6.62824	2	4	2	1	347	39.293	7.43		101	102.1	96.9	6.74	4.32	2.47	105.8		96.2	98.9		105.2	95.2		98.6	0.468	9.29378	2
Q92520	Protein FAM3C	1.095	0.959	0	8.3236	9.2511	2	4	2	1	227	24.665	8.29		98.2	107.6	94.2	2.81	2.86	2.02	98	101.1	95.6	105.6	106	111.1	96.4	92.9	93.3	0.334	9.16189	2
P15924	Desmoplakin	0.91	0.959	0	33.6493	4.49321	15	20	15	1	2871	331.569	6.81		104.6	95.2	100.3	3.81	4.1	3.23	101.3	103.4	109	95	99.2	91.4	103.8	97.4	99.6	0.182	29.6685	15
Q969V3	Nicalin	1.024	0.959	0.00138568	5.87923	3.19716	2	3	2	1	563	62.935	6.89		100.6	103	96.4	2.36	3.4	1.17	102.3		98.9	100.5		105.4	97.2		95.6	0.16	7.08515	2
Q96C19	EF-hand domain-containing protein D2	0.937	0.958	0.00100251	6.76449	10.4167	2	3	2	1	240	26.68	5.2		103.6	97.1	99.3	12.16	15.71	2.69		112.5	94.7		86.3	107.9		101.2	97.4	0.311	7.72857	2
P10619	Lysosomal protective protein	1.086	0.957	0	31.1378	10	5	25	5	1	480	54.431	6.61		98.6	107.1	94.4	1.29	1.11	2.58	97.8	100	97.8	106.7	108.4	106.1	95.4	91.6	96.1	1.081	64.065	5
Q13243	Serine/arginine-rich splicing factor 5	0.928	0.957	0	11.3071	7.72059	2	6	1	1	272	31.245	11.59		104	96.5	99.5	3.12	1.34	4.57	106.3		101.7	97.4		95.6	96.3		102.7	0.638	12.9855	2
P30405	Peptidyl-prolyl cis-trans isomerase F, mitochondrial	1.019	0.957	0	9.32649	14.9758	4	8	3	1	207	22.026	9.38		100.8	102.7	96.5	4.38	0.31	4.25	97.7	103.9		102.9	102.5		99.4	93.6		0.778	13.6857	4
P50135	Histamine N-methyltransferase	0.995	0.957	0	7.50864	5.82192	2	3	2	1	292	33.274	5.34		101.6	101.1	97.2	4.66	2.26	2.53		98.3	105		102.7	99.5		99	95.5	0.334	3.77518	2
P56381	ATP synthase subunit epsilon, mitochondrial	1.076	0.956	0.00100251	6.80428	43.1373	3	6	3	1	51	5.776	9.92		98.9	106.5	94.6	0.58	3.25	4.27	99.3		98.5	108.9		104	91.8		97.5	4.623	10.9257	3
O00422	Histone deacetylase complex subunit SAP18	1.001	0.956	0.00100251	6.64732	17.6471	3	4	3	1	153	17.55	9.35		101.5	101.5	97	4.2	0.89	3.46	104.5	98.5		100.9	102.2		94.6	99.4		0.638	4.71969	3
P53990	IST1 homolog	1.028	0.956	0	8.66836	5.21978	2	4	2	1	364	39.725	5.35		100.5	103.4	96.1	4.63	1.94	2.76	97.3	103.8		104.8	101.9		98	94.2		0.501	6.60125	2
Q9UBR2	Cathepsin Z	0.936	0.954	0	23.1394	18.4818	6	23	6	1	303	33.846	7.11		103.8	97.1	99	1.85	1.38	1.14	103.5	102.1	105.9	98.2	97.6	95.6	98.3	100.3	98.5	1.371	45.3215	6
O60547	GDP-mannose 4,6 dehydratase	1.105	0.953	0	7.71563	6.72043	3	5	3	1	372	41.923	7.31		98.1	108.4	93.5	3.98	4.01	8.75	95.6	102.6	96.1	104.6	113.1	107.4	99.8	84.3	96.5	0.259	6.60236	3
Q9H269	Vacuolar protein sorting-associated protein 16 homolog	1.001	0.953	0	7.56589	2.86055	3	4	3	1	839	94.634	6.77		101.5	101.7	96.8	0.75	9.46	9.15	101	102.1		108.5	94.9		90.5	103.1		0.151	6.5784	3
Q16527	Cysteine and glycine-rich protein 2	0.851	0.953	0.00138568	6.0487	10.3627	2	3	2	1	193	20.94	8.62		107	91	102	3.08	8.74	4.56	109.3		104.7	85.4		96.7	105.3		98.7	0.425	6.04372	2
Q14103	Heterogeneous nuclear ribonucleoprotein D0	1.088	0.953	0	25.6332	15.2113	7	30	4	1	355	38.41	7.81		98.7	107.3	94	1.48	0.53	1.04	100.3	97.6	98	106.8	107.9	107.3	92.9	94.5	94.7	2.981	34.4673	7
P38919	Eukaryotic initiation factor 4A-III	1.026	0.952	0	18.6734	10.4623	4	11	3	1	411	46.841	6.73		100.7	103.3	95.9	2.57	5.58	3.31	102.6		98.9	99.3		107.4	98.2		93.7	0.445	19.7666	4
Q08554	Desmocollin-1	0.96	0.952	0	9.43839	3.24385	2	3	2	1	894	99.924	5.43		103	98.9	98.1	0.58	5.41	4.85	102.6		103.5	102.7		95.1	94.7		101.5	0.094	9.58509	2
P61956	Small ubiquitin-related modifier 2	0.976	0.951	0	15.8896	29.4737	3	17	1	1	95	10.864	5.5		102.5	100	97.5	10.33	3.76	7	110	95		97.4	102.7		92.7	102.3		3.642	42.2431	3
O76094	Signal recognition particle subunit SRP72	0.948	0.951	0	31.0423	12.9657	9	14	9	1	671	74.56	9.26		103.5	98.1	98.4	13.54	9.45	5.02	96.2	119.6	94.6	101.7	87.6	105	102.1	92.8	100.4	0.73	21.0212	9
Q92597	Protein NDRG1	0.964	0.951	0	14.0481	7.36041	2	6	2	1	394	42.808	5.82		102.9	99.2	97.9	4.5	1.78	2.92	99.6	106.2		100.5	98		99.9	95.8		0.501	18.3815	2
Q9HD26	Golgi-associated PDZ and coiled-coil motif-containing protein	1.023	0.951	0.00100251	6.79453	4.11255	2	2	2	1	462	50.489	5.92		100.9	103.2	95.9	1.35	4.24	5.99	99.9		101.9	100.1		106.3	100		91.9	0.172	2.84244	2
Q00577	Transcriptional activator protein Pur-alpha	1.099	0.951	0	14.9423	16.1491	4	9	4	1	322	34.889	6.44		98.4	108.1	93.5	3.58	1.85	5.85	96.9	102.4	95.8	106.7	110.4	107.2	96.3	87.2	97	0.719	18.5287	4
Q15257	Serine/threonine-protein phosphatase 2A activator	1.09	0.951	0	9.96605	11.7318	3	8	3	1	358	40.641	5.94		98.7	107.5	93.8	4.95	2.03	7.53	94.8	97	104.2	105.6	107.1	109.9	99.5	96	85.9	0.334	11.2267	3
Q9NY33	Dipeptidyl peptidase 3	1.05	0.95	0	12.0145	5.56309	5	6	5	1	737	82.538	5.1		100	105	95	2.35	5.47	3.57	101.7		98.3	101		109.1	97.4		92.6	0.278	11.2097	5
O94973	AP-2 complex subunit alpha-2	0.869	0.949	0	28.7034	10.1171	10	21	4	1	939	103.895	6.96		106.5	92.5	101.1	5.54	2.17	7.82	102.3	110.6		91.1	93.9		106.7	95.5		0.509	40.8736	10
P28482	Mitogen-activated protein kinase 1	1.059	0.949	0	21.6749	14.1667	6	25	4	1	360	41.363	6.98		99.7	105.6	94.6	1.55	0.75	2.47	98.6		100.8	105.1		106.2	96.3		93	1.228	51.702	6
P51153	Ras-related protein Rab-13	1.065	0.948	0	18.2902	29.064	6	26	4	1	203	22.76	9.19		99.6	106	94.4	3.74	8.14	5.3	103.1	99.9	95.7	98.9	103.5	115.6	98	96.6	88.7	1.512	50.1644	6
O43681	ATPase ASNA1	1.002	0.948	0	8.53648	6.32184	2	4	2	1	348	38.767	4.91		101.7	101.9	96.4	1.03	0.87	2.01		101	102.4		101.2	102.5		97.8	95.1	0.501	4.33173	2
P42765	3-ketoacyl-CoA thiolase, mitochondrial	1.026	0.948	0	28.581	22.67	7	15	7	1	397	41.898	8.09		100.9	103.5	95.6	3.09	1.94	2.87	97.4	103.4	101.9	105.1	104.2	101.3	97.5	92.5	96.9	1.228	27.9979	7
O00567	Nucleolar protein 56	1.021	0.947	0	13.1036	6.90236	4	5	4	1	594	66.009	9.19		101.1	103.2	95.8	7.81	5.49	2.33	95.5		106.6	107.2		99.2	97.3		94.2	0.292	8.73074	4
P46976	Glycogenin-1	1.017	0.946	0	16.8631	14	4	17	4	1	350	39.359	5.53		101.2	102.9	95.8	5.26	3.93	2.22	104.4	95.1	104.2	102.1	107.3	99.4	93.5	97.6	96.4	1.054	17.931	4
Q99426	Tubulin-folding cofactor B	0.886	0.945	0	13.5887	18.0328	4	10	4	1	244	27.308	5.15		105.9	93.9	100.2	5.66	7.89	1.42	112.1	100.1	105.6	86.3	101.1	94.3	101.6	98.8	100.1	0.778	19.8696	4
Q9NVZ3	Adaptin ear-binding coat-associated protein 2	0.861	0.944	0	10.3144	15.9696	3	3	3	1	263	28.321	8.38		107	92.1	101	4.38	0.6	4.09	110.3	103.6		91.7	92.5		98	103.9		0.54	6.40802	3
P12955	Xaa-Pro dipeptidase	1.043	0.944	0	16.1147	11.7647	6	9	6	1	493	54.513	6		100.4	104.8	94.8	5.62	1.5	6.16	105.9	100.8	94.6	105.8	103	105.6	88.4	96.2	99.8	0.701	15.7447	6
P25789	Proteasome subunit alpha type-4	0.959	0.943	0	24.0251	21.4559	7	21	7	1	261	29.465	7.72		103.4	99.1	97.5	2.79	3.03	3.84	102.8	100.8	106.5	102.6	97.5	97.3	94.6	101.7	96.1	2.981	44.7997	7
P23526	Adenosylhomocysteinase	0.942	0.942	0	31.3135	18.9815	8	18	8	1	432	47.685	6.34		104	97.9	98	8.58	9.4	1.33	98.5	114.3	99.3	102.3	87.4	104.1	99.2	98.3	96.6	1.512	30.2466	8
P02511	Alpha-crystallin B chain	0.849	0.942	0	37.4941	34.2857	6	57	6	1	175	20.146	7.33		107.5	91.3	101.2	4.46	4.26	0.92	112.4	107.3	102.8	87.2	91.7	94.9	100.4	101	102.3	4.623	154.86	6
P35869	Aryl hydrocarbon receptor	0.923	0.941	0.0026178	4.44593	2.35849	2	2	2	1	848	96.086	6.38		104.8	96.7	98.5	9.68	8.23	2.22	97.6	111.9		102.3	91.1		100.1	97		0.16	1.88211	2
P62829	60S ribosomal protein L23	1.005	0.94	0	22.7142	37.8571	5	21	5	1	140	14.856	10.51		101.9	102.4	95.8	1.8	1.56	3.54	100.1	103.7	101.8	101.2	104.2	101.7	98.7	92.1	96.5	2.981	46.7533	5
Q9UKY7	Protein CDV3 homolog	0.955	0.939	0	11.3477	10.8527	3	4	3	1	258	27.318	6.4		103.7	99	97.3	8.09	7	7.41	94.3	106.1	110.6	101.7	104.2	91.1	104	89.7	98.3	0.638	12.5429	3
P52566	Rho GDP-dissociation inhibitor 2	0.769	0.939	0	8.69796	15.9204	3	6	3	1	201	22.974	5.21		110.8	85.2	104	3.36	3.75	0.6	110.9	114.4	107	84.7	82.3	88.6	104.3	103.3	104.4	0.585	10.4397	3
Q02413	Desmoglein-1	0.836	0.938	0	11.5245	4.00381	4	4	4	1	1049	113.676	5.03		108.2	90.4	101.4	5.15	2.59	3.19	104.2	112.1		92.1	88.8		103.7	99.1		0.233	9.75716	4
P40121	Macrophage-capping protein	0.937	0.937	0	49.191	18.3908	6	35	6	1	348	38.474	6.19		104.4	97.9	97.8	2.14	1.64	0.66	106.3	101.9	105	96.4	99.6	97.6	97.3	98.5	97.4	3.217	97.5041	6
P60891	Ribose-phosphate pyrophosphokinase 1	1.086	0.933	0	7.96596	6.60377	2	5	2	1	318	34.812	6.98		99.4	107.9	92.7	2.55	8.46	12.57	97.6	101.2		101.5	114.4		101	84.5		0.259	9.25234	2
P14923	Junction plakoglobin	0.881	0.931	0.00138568	5.38639	2.28188	2	2	2	1	745	81.693	6.14		106.7	94	99.3	6.36	7.3	0.08	101.9		111.5	98.8		89.1	99.3		99.4	0.11	4.93053	2
P51648	Aldehyde dehydrogenase family 3 member A2	1.033	0.929	0	14.378	7.42268	4	7	4	1	485	54.813	7.88		101.3	104.6	94.1	7.55	0.98	7.06	92.7	103.8	107.3	105.7	104.5	103.7	101.6	91.7	89	0.468	18.0578	4
P63151	Serine/threonine-protein phosphatase 2A 55 kDa regulatory subunit B alpha isoform	0.926	0.929	0.00100251	6.31078	5.81655	3	4	3	1	447	51.659	6.2		105.1	97.3	97.6	8.33	4.03	4.96		111.3	98.9		94.6	100.1		94.2	101	0.28	4.10583	3
P41240	Tyrosine-protein kinase CSK	0.764	0.928	0	9.80461	8.66667	3	4	3	1	450	50.672	7.06		111.4	85.1	103.5	3.66	13.21	6.93	114.3	108.5		77.2	93.1		108.5	98.4		0.269	6.90838	3
Q4KMQ2	Anoctamin-6	1.06	0.928	0.0026178	4.43004	2.30769	2	3	2	1	910	106.096	7.77		100.4	106.4	93.2	8.18	2.12	6.4	94.6	106.2		108	104.8		97.4	89		0.094	3.02224	2
P24821	Tenascin	0.917	0.926	0	19.2215	4.08905	7	9	7	1	2201	240.7	4.89		105.5	96.8	97.7	7.56	0.57	7.82	103.6	114.2	98.6	96.4	96.6	97.4	100	89.2	104	0.149	10.0498	7
Q3ZCQ8	Mitochondrial import inner membrane translocase subunit TIM50	0.994	0.926	0	13.4494	13.5977	4	5	4	1	353	39.622	8.37		102.8	102.2	95.1	14.77	10.58	5.01	120	91.6	96.6	90.3	111.4	104.7	89.7	97	98.6	0.719	13.2998	4
P83881	60S ribosomal protein L36a	1.039	0.923	0	9.77601	23.5849	3	11	3	1	106	12.433	10.58		101.3	105.3	93.5	0.94	3.04	2.46	100.2	102	101.6	108.5	102.1	105.2	91.3	95.9	93.2	3.642	21.9925	3
P98160	Basement membrane-specific heparan sulfate proteoglycan core protein	0.845	0.92	0	13.1274	1.52585	5	5	5	1	4391	468.532	6.51		108.5	91.6	99.8	15.49	11.69	6.11	96.6	120.4		99.2	84.1		104.1	95.5		0.056	6.76796	5
Q15417	Calponin-3	0.868	0.919	0	49.3672	40.4255	11	33	8	1	329	36.391	6.05		107.6	93.4	98.9	1.88	3.15	1.37	108.5	109	105.3	93.4	90.5	96.4	98	100.5	98.3	3.833	74.9445	11
Q15370	Elongin-B	0.933	0.917	0	10.2349	14.4068	2	6	2	1	118	13.125	4.88		105.3	98.2	96.5	3.66	4.23	0.98	109	101.3	105.5	93.7	101.9	99	97.3	96.8	95.5	1.371	16.5301	2
Q96DG6	Carboxymethylenebutenolidase homolog	0.957	0.916	0	12.2114	15.9184	4	5	4	1	245	28.03	7.18		104.4	99.9	95.7	13.31	12.8	1.16	114.2		94.6	90.9		108.9	94.9		96.5	0.719	4.842	4
O75223	Gamma-glutamylcyclotransferase	0.962	0.916	0.00100251	7.06589	12.766	3	6	3	1	188	20.994	5.14		104.2	100.2	95.5	6.47	3.78	3.08	99.5		109	102.9		97.5	97.6		93.4	0.638	8.91937	3
Q9HC35	Echinoderm microtubule-associated protein-like 4	0.8	0.914	0.00100251	6.83265	3.36391	3	3	3	1	981	108.848	6.4		110.5	88.4	101.1	3.77	9.43	4.13	113.5		107.6	82.5		94.3	104		98.1	0.124	3.56673	3
P16401	Histone H1.5	0.922	0.914	0	51.2309	32.7434	10	70	6	1	226	22.566	10.92		105.8	97.5	96.7	2.65	4.26	3.19	109	104.1	104.2	94.3	96.2	102.2	96.7	99.8	93.6	9	158.585	10
Q9BSD7	Cancer-related nucleoside-triphosphatase	0.997	0.913	0.0026178	4.69745	13.6842	2	4	2	1	190	20.7	9.54		103.1	102.8	94.1	3.87	4.53	3.56	99.9	101.8	107.6	102.7	107.5	98.2	97.4	90.7	94.2	0.389	0	2
Q9NWV4	CXXC motif containing zinc binding protein	1.04	0.912	0.00100251	6.73988	16.25	3	3	3	1	160	18.037	5.01		101.6	105.7	92.7	1.46	4.04	6.2	100.6		102.7	102.7		108.7	96.8		88.6	0.995	6.5292	3
Q8IX12	Cell division cycle and apoptosis regulator protein 1	1.069	0.91	0.00100251	6.17109	2.52174	2	3	2	1	1150	132.739	5.76		100.7	107.7	91.6	8.46	13.35	9.87	104.5	90.9	106.6	111.5	119.7	91.8	84	89.3	101.6	0.084	2.16302	2
Q9Y3E1	Hepatoma-derived growth factor-related protein 3	0.956	0.909	0	11.7958	14.2857	3	18	2	1	203	22.606	7.99		104.7	100.1	95.2	8.02	6.22	2.28	98.8	110.7		104.5	95.7		96.7	93.6		1.154	27.0348	3
Q13151	Heterogeneous nuclear ribonucleoprotein A0	0.91	0.908	0.00100251	6.67555	6.55738	2	31	1	1	305	30.822	9.29		106.5	96.9	96.6	11.13	9.15	3.09		114.9	98.1		90.6	103.1		94.5	98.8	0.359	61.6889	2
Q9HBH5	Retinol dehydrogenase 14	1.028	0.906	0	7.62187	12.2024	3	3	3	1	336	36.841	8.79		102.3	105.1	92.6	3.94	9.32	14.93	105.1	99.4		112	98.2		82.9	102.4		0.35	3.5117	3
Q9UBQ0	Vacuolar protein sorting-associated protein 29	0.949	0.906	0	15.8485	20.8791	4	9	4	1	182	20.493	6.79		105.1	99.7	95.2	7.83	5.16	6.12	107.3	112	96	94.7	99.6	105	98	88.5	99	1.848	20.4678	4
P53007	Tricarboxylate transport protein, mitochondrial	0.952	0.904	0.00138568	5.91396	7.3955	3	3	3	1	311	33.991	9.89		105	100	94.9	12.15	2.65	14.91	94.4	119.2	101.5	97.1	100.6	102.3	108.4	80.2	96.2	0.468	5.91735	3
P29279	CCN family member 2	0.996	0.903	0	28.9847	27.2206	9	17	9	1	349	38.065	8		103.5	103.1	93.4	3.07	5.15	2.68	100.2	103.7	106.5	109.2	100.8	99.3	90.7	95.5	94.2	1.096	28.5447	9
Q9BZG1	Ras-related protein Rab-34	0.931	0.901	0	7.78834	10.0386	3	5	3	1	259	29.026	7.88		105.9	98.6	95.5	3.95	1.87	6.32	103	108.9		97.3	99.9		99.7	91.2		0.413	7.13288	3
P0C0S5	Histone H2A.Z	1.008	0.9	0	14.6097	14.8438	2	26	1	1	128	13.545	10.58		103.2	104	92.8	3.06	1.64	5.23		105.4	100.9		105.2	102.8		89.4	96.3	3.642	48.2278	2
P09038	Fibroblast growth factor 2	0.99	0.896	0.00100251	6.58786	6.25	2	3	2	1	288	30.751	11.18		103.9	102.9	93.1	11.44	5.86	6.3	112.4		95.5	98.7		107.2	89		97.3	0.259	2.78376	2
Q9Y2C4	Nuclease EXOG, mitochondrial	0.917	0.895	0.00138568	5.57944	6.25	2	3	2	1	368	41.059	8.27		106.7	97.8	95.5	14.43	8.38	7.54	95.8		117.5	103.6		92.1	100.6		90.4	0.259	2.76588	2
Q9Y4W6	AFG3-like protein 2	0.88	0.894	0	13.6349	6.02258	5	6	5	1	797	88.528	8.66		108.2	95.2	96.6	11.74	12.59	0.73	99.2	117.1		103.7	86.7		97.1	96.1		0.238	12.1449	5
Q8NEU8	DCC-interacting protein 13-beta	0.905	0.894	0	7.90752	4.36747	2	6	2	1	664	74.446	4.94		107.2	97	95.8	20.93	6.29	17.87	93.3	95.3	133.1	102.9	97.3	90.8	103.8	107.5	76.1	0.11	11.4133	2
P49207	60S ribosomal protein L34	0.943	0.893	0	26.0468	35.8974	5	22	5	1	117	13.284	11.47		105.8	99.8	94.5	4.38	1.82	4.55	110	106.5	100.8	100.3	97.7	101.2	89.7	95.8	98	30.623	48.137	5
P62917	60S ribosomal protein L8	0.955	0.892	0	16.2363	16.3424	4	19	4	1	257	28.007	11.03		105.4	100.6	94	1.99	0.51	2.45	103.3	105.5	107.5	100.7	100.1	101.1	96	94.5	91.5	0.931	44.5353	4
P13796	Plastin-2	0.863	0.892	0	46.5154	17.5439	10	55	5	1	627	70.244	5.43		108.9	94	97.1	1.76	1.17	0.87	106.7	109.7	110.3	95.2	93.7	93.1	98.1	96.6	96.6	0.828	122.311	10
O95571	Persulfide dioxygenase ETHE1, mitochondrial	0.94	0.888	0.00138568	5.32819	7.48031	2	3	2	1	254	27.855	6.83		106.1	99.7	94.2	12.84	7.28	6.76	96.5	115.7		104.9	94.6		98.7	89.7		0.334	2.11184	2
Q13505	Metaxin-1	1.029	0.885	0.00180261	4.92248	4.50644	2	2	2	1	466	51.431	9.79		103	105.9	91.1	5.88	3.13	10.29	98.7		107.2	103.6		108.3	97.7		84.5	0.166	1.987	2
P11217	Glycogen phosphorylase, muscle form	0.911	0.877	0	17.7742	8.07601	6	19	1	1	842	97.031	7.03		107.6	98	94.4	13.64	10.7	4.45		97.2	118		105.4	90.6		97.3	91.4	0.32	32.5115	6
Q99627	COP9 signalosome complex subunit 8	0.985	0.87	0.00138568	5.64069	16.7464	2	4	2	1	209	23.211	5.38		105.1	103.5	91.4	11.07	3.05	16.18	96.8	113.3		101.3	105.8		101.9	80.9		0.995	2.89801	2
P61513	60S ribosomal protein L37a	0.937	0.866	0.00180261	4.82279	28.2609	2	6	2	1	92	10.268	10.43		107	100.3	92.7	1.49	1.47	1.98	108.2	107.7	105.2	98.7	101.6	100.6	93.1	90.6	94.2	1.154	11.2994	2
P19320	Vascular cell adhesion protein 1	1.097	0.865	0	8.72366	3.92422	3	4	3	1	739	81.224	5.22		101.3	111.1	87.6	16.28	9.05	7.35	89.7	113		118.2	104		92.1	83		0.17	5.75354	3
Q86UX7	Fermitin family homolog 3	0.994	0.84	0	7.90229	4.94753	3	4	3	1	667	75.905	6.98		105.9	105.2	88.9	2.53	14.8	14.5		107.8	104		94.2	116.2		98	79.8	0.189	0	3
P40123	Adenylyl cyclase-associated protein 2	0.837	0.831	0	13.5738	10.6918	5	10	3	1	477	52.791	6.37		112.4	94.1	93.4	2.89	1.38	2.09	110.1	114.7		95	93.2		94.8	92		0.45	20.9805	5
P19823	Inter-alpha-trypsin inhibitor heavy chain H2	0.592	0.794	0	12.2594	3.06554	3	14	3	1	946	106.397	6.86		125.7	74.5	99.8	7.58	12.13	4.61	115.2	128.1	133.8	84.7	67.6	71.1	100.1	104.3	95.1	0.175	25.9446	3
Q562R1	Beta-actin-like protein 2	0.878	0.772	0	58.8974	18.883	7	595	2	1	376	41.976	5.59		113.2	99.4	87.4	17.38	0.12	22.37	99.3	127.1		99.5	99.3		101.2	73.6		3.642	1669.79	7
P81605	Dermcidin	0.509	0.721	0	31.2782	40	7	53	7	1	110	11.277	6.54		134.5	68.5	97	1.55	6.87	2.77	132.1	135.7	135.8	73.8	65	66.6	94.1	99.3	97.7	9	125.774	7
